# Supplementary material for: Pasteurisation temperatures effectively inactivate influenza A viruses in milk
Source: Nat Commun. 2025 Jan 30;16:1173. doi: 10.1038/s41467-025-56406-8 (PMC11782573; doi:10.1038/s41467-025-56406-8)
Supplement: Supplementary file 3 — Source Data [file 41467_2025_56406_MOESM3_ESM.xlsx]

## Sheet: Readme
	Hello!
	Original data from each site is in a separate tab. These, saved as csv files of the same name, can be used directly in the R markdown file also provided in the OSF to generate all the paper figures.
	The data underlying each figure is additionally provided here in separate tabs for convenience (generated from the dataframes in R markdown), named Fig1 a etc

## Sheet: Fig 1a
temp_cat	virus	media	time.sec	sMean_vt	SEM	SD	n	author
63¬∞C	H5N3	Processed milk	0	1.17667e+07	1.07841e+07	1.86785e+07	3	JS
63¬∞C	H5N3	Processed milk	10	33	0	0	3	JS
63¬∞C	H5N3	Processed milk	30	33	0	0	3	JS
63¬∞C	H5N3	Raw milk	0	6.77222e+06	6.53077e+06	1.13116e+07	3	JS
63¬∞C	H5N3	Raw milk	10	33	0	0	3	JS
63¬∞C	H5N3	Raw milk	30	33	0	0	3	JS
63¬∞C	PR8	Processed milk	0	2.77778e+07	8.80306e+06	1.52473e+07	3	JS
63¬∞C	PR8	Processed milk	10	33.1111	0.111111	0.19245	3	JS
63¬∞C	PR8	Processed milk	30	33	0	0	3	JS
63¬∞C	PR8	Raw milk	0	1.01111e+07	2.81914e+06	4.88289e+06	3	JS
63¬∞C	PR8	Raw milk	10	38.6667	5.66667	9.81495	3	JS
63¬∞C	PR8	Raw milk	30	33	0	0	3	JS
72¬∞C	H5N3	Processed milk	0	1.03722e+07	9.73156e+06	1.68555e+07	3	JS
72¬∞C	H5N3	Processed milk	5	33	0	0	3	JS
72¬∞C	H5N3	Raw milk	0	6.31111e+06	6.09451e+06	1.0556e+07	3	JS
72¬∞C	H5N3	Raw milk	5	33	0	0	3	JS
72¬∞C	PR8	Processed milk	0	6.56667e+07	3.4144e+07	5.91392e+07	3	JS
72¬∞C	PR8	Processed milk	5	33	0	0	3	JS
72¬∞C	PR8	Raw milk	0	10000000	3.58624e+06	6.21155e+06	3	JS
72¬∞C	PR8	Raw milk	5	33	0	0	3	JS

## Sheet: Fig 1b
temp_cat	virus	media	time.sec	sMean_vt	SEM	SD	n	author	wd
63¬∞C	H5N3	Processed milk	0	1.17667e+07	1.07841e+07	1.86785e+07	3	JS	NA
63¬∞C	H5N3	Processed milk	10	33	0	0	3	JS	NA
63¬∞C	H5N3	Processed milk	30	33	0	0	3	JS	NA
63¬∞C	PR8	Processed milk	0	2.77778e+07	8.80306e+06	1.52473e+07	3	JS	NA
63¬∞C	PR8	Processed milk	10	33.1111	0.111111	0.19245	3	JS	NA
63¬∞C	PR8	Processed milk	30	33	0	0	3	JS	NA
72¬∞C	H5N3	Processed milk	0	1.03722e+07	9.73156e+06	1.68555e+07	3	JS	NA
72¬∞C	H5N3	Processed milk	5	33	0	0	3	JS	NA
72¬∞C	PR8	Processed milk	0	6.56667e+07	3.4144e+07	5.91392e+07	3	JS	NA
72¬∞C	PR8	Processed milk	5	33	0	0	3	JS	NA
63¬∞C	BF-PR8	Processed milk	0	165000	15069.3	26100.8	3	JZ	NA
63¬∞C	BF-PR8	Processed milk	5	155000	20207.3	35000	3	JZ	NA
63¬∞C	BF-PR8	Processed milk	30	1220	990.269	1715.2	3	JZ	NA
63¬∞C	BF-PR8	Processed milk	45	33.1667	3.89801	6.75154	3	JZ	NA
63¬∞C	BF-PR8	Processed milk	60	33	0	0	3	JZ	NA
63¬∞C	H5N2	Processed milk	0	42333.3	18586.1	32192.1	3	JZ	NA
63¬∞C	H5N2	Processed milk	5	22833.3	11121.8	19263.5	3	JZ	NA
63¬∞C	H5N2	Processed milk	30	72	21.3366	36.9561	3	JZ	NA
63¬∞C	H5N2	Processed milk	45	33	0	0	3	JZ	NA
63¬∞C	H5N2	Processed milk	60	33	0	0	3	JZ	NA
63¬∞C	IDV	Processed milk	0	98333.3	19220.9	33291.6	3	JZ	NA
63¬∞C	IDV	Processed milk	5	92916.7	40469.2	70094.7	3	JZ	NA
63¬∞C	IDV	Processed milk	30	9055	6023	10432.1	3	JZ	NA
63¬∞C	IDV	Processed milk	45	156.667	39.2994	68.0686	3	JZ	NA
63¬∞C	IDV	Processed milk	60	38.8333	1.16667	2.02073	3	JZ	NA
72¬∞C	BF-PR8	Processed milk	0	165000	15069.3	26100.8	3	JZ	NA
72¬∞C	BF-PR8	Processed milk	5	33	0	0	3	JZ	NA
72¬∞C	BF-PR8	Processed milk	7	33	0	0	3	JZ	NA
72¬∞C	BF-PR8	Processed milk	15	33	0	0	3	JZ	NA
72¬∞C	BF-PR8	Processed milk	30	33	0	0	3	JZ	NA
72¬∞C	H5N2	Processed milk	0	42333.3	18586.1	32192.1	3	JZ	NA
72¬∞C	H5N2	Processed milk	5	90026.5	89986.8	155862	3	JZ	NA
72¬∞C	H5N2	Processed milk	7	33	0	0	3	JZ	NA
72¬∞C	H5N2	Processed milk	15	33	0	0	3	JZ	NA
72¬∞C	H5N2	Processed milk	30	33	0	0	3	JZ	NA
72¬∞C	IDV	Processed milk	0	98333.3	19220.9	33291.6	3	JZ	NA
72¬∞C	IDV	Processed milk	5	3021.67	2989.17	5177.39	3	JZ	NA
72¬∞C	IDV	Processed milk	7	43.6667	10.6667	18.4752	3	JZ	NA
72¬∞C	IDV	Processed milk	15	33	0	0	3	JZ	NA
72¬∞C	IDV	Processed milk	30	33	0	0	3	JZ	NA
63¬∞C	AIV09	Processed milk	0	7.20501e+06	257971	893638	12	PB	1
63¬∞C	AIV09	Processed milk	0	7.20501e+06	257971	893638	12	PB	1
63¬∞C	AIV09	Processed milk	0	7.20501e+06	257971	893638	12	PB	100
63¬∞C	AIV09	Processed milk	0	7.20501e+06	257971	893638	12	PB	100
63¬∞C	AIV09	Processed milk	0	7.20501e+06	257971	893638	12	PB	1
63¬∞C	AIV09	Processed milk	0	7.20501e+06	257971	893638	12	PB	1
63¬∞C	AIV09	Processed milk	0	7.20501e+06	257971	893638	12	PB	100
63¬∞C	AIV09	Processed milk	0	7.20501e+06	257971	893638	12	PB	100
63¬∞C	AIV09	Processed milk	0	7.20501e+06	257971	893638	12	PB	1
63¬∞C	AIV09	Processed milk	0	7.20501e+06	257971	893638	12	PB	1
63¬∞C	AIV09	Processed milk	0	7.20501e+06	257971	893638	12	PB	100
63¬∞C	AIV09	Processed milk	0	7.20501e+06	257971	893638	12	PB	100
63¬∞C	AIV09	Processed milk	15	187	6.95701	17.0411	6	PB	100
63¬∞C	AIV09	Processed milk	15	187	6.95701	17.0411	6	PB	100
63¬∞C	AIV09	Processed milk	15	187	6.95701	17.0411	6	PB	100
63¬∞C	AIV09	Processed milk	15	187	6.95701	17.0411	6	PB	100
63¬∞C	AIV09	Processed milk	15	187	6.95701	17.0411	6	PB	100
63¬∞C	AIV09	Processed milk	15	187	6.95701	17.0411	6	PB	100
63¬∞C	AIV09	Processed milk	30	33	0	0	6	PB	100
63¬∞C	AIV09	Processed milk	30	33	0	0	6	PB	100
63¬∞C	AIV09	Processed milk	30	33	0	0	6	PB	100
63¬∞C	AIV09	Processed milk	30	33	0	0	6	PB	100
63¬∞C	AIV09	Processed milk	30	33	0	0	6	PB	100
63¬∞C	AIV09	Processed milk	30	33	0	0	6	PB	100
63¬∞C	AIV09	Processed milk	45	33	0	0	6	PB	100
63¬∞C	AIV09	Processed milk	45	33	0	0	6	PB	100
63¬∞C	AIV09	Processed milk	45	33	0	0	6	PB	100
63¬∞C	AIV09	Processed milk	45	33	0	0	6	PB	100
63¬∞C	AIV09	Processed milk	45	33	0	0	6	PB	100
63¬∞C	AIV09	Processed milk	45	33	0	0	6	PB	100
63¬∞C	AIV09	Processed milk	60	33	0	0	6	PB	100
63¬∞C	AIV09	Processed milk	60	33	0	0	6	PB	100
63¬∞C	AIV09	Processed milk	60	33	0	0	6	PB	100
63¬∞C	AIV09	Processed milk	60	33	0	0	6	PB	100
63¬∞C	AIV09	Processed milk	60	33	0	0	6	PB	100
63¬∞C	AIV09	Processed milk	60	33	0	0	6	PB	100
63¬∞C	AIV09	Processed milk	1800	33	0	0	12	PB	100
63¬∞C	AIV09	Processed milk	1800	33	0	0	12	PB	100
63¬∞C	AIV09	Processed milk	1800	33	0	0	12	PB	100
63¬∞C	AIV09	Processed milk	1800	33	0	0	12	PB	100
63¬∞C	AIV09	Processed milk	1800	33	0	0	12	PB	100
63¬∞C	AIV09	Processed milk	1800	33	0	0	12	PB	100
63¬∞C	AIV09	Processed milk	1800	33	0	0	12	PB	100
63¬∞C	AIV09	Processed milk	1800	33	0	0	12	PB	100
63¬∞C	AIV09	Processed milk	1800	33	0	0	12	PB	100
63¬∞C	AIV09	Processed milk	1800	33	0	0	12	PB	100
63¬∞C	AIV09	Processed milk	1800	33	0	0	12	PB	100
63¬∞C	AIV09	Processed milk	1800	33	0	0	12	PB	100
63¬∞C	AIV48	Processed milk	0	1.8975e+07	2.79218e+06	9.67238e+06	12	PB	1
63¬∞C	AIV48	Processed milk	0	1.8975e+07	2.79218e+06	9.67238e+06	12	PB	1
63¬∞C	AIV48	Processed milk	0	1.8975e+07	2.79218e+06	9.67238e+06	12	PB	100
63¬∞C	AIV48	Processed milk	0	1.8975e+07	2.79218e+06	9.67238e+06	12	PB	100
63¬∞C	AIV48	Processed milk	0	1.8975e+07	2.79218e+06	9.67238e+06	12	PB	1
63¬∞C	AIV48	Processed milk	0	1.8975e+07	2.79218e+06	9.67238e+06	12	PB	1
63¬∞C	AIV48	Processed milk	0	1.8975e+07	2.79218e+06	9.67238e+06	12	PB	100
63¬∞C	AIV48	Processed milk	0	1.8975e+07	2.79218e+06	9.67238e+06	12	PB	100
63¬∞C	AIV48	Processed milk	0	1.8975e+07	2.79218e+06	9.67238e+06	12	PB	1
63¬∞C	AIV48	Processed milk	0	1.8975e+07	2.79218e+06	9.67238e+06	12	PB	1
63¬∞C	AIV48	Processed milk	0	1.8975e+07	2.79218e+06	9.67238e+06	12	PB	100
63¬∞C	AIV48	Processed milk	0	1.8975e+07	2.79218e+06	9.67238e+06	12	PB	100
63¬∞C	AIV48	Processed milk	15	236.5	45.2206	110.767	6	PB	100
63¬∞C	AIV48	Processed milk	15	236.5	45.2206	110.767	6	PB	100
63¬∞C	AIV48	Processed milk	15	236.5	45.2206	110.767	6	PB	100
63¬∞C	AIV48	Processed milk	15	236.5	45.2206	110.767	6	PB	100
63¬∞C	AIV48	Processed milk	15	236.5	45.2206	110.767	6	PB	100
63¬∞C	AIV48	Processed milk	15	236.5	45.2206	110.767	6	PB	100
63¬∞C	AIV48	Processed milk	30	33	0	0	6	PB	100
63¬∞C	AIV48	Processed milk	30	33	0	0	6	PB	100
63¬∞C	AIV48	Processed milk	30	33	0	0	6	PB	100
63¬∞C	AIV48	Processed milk	30	33	0	0	6	PB	100
63¬∞C	AIV48	Processed milk	30	33	0	0	6	PB	100
63¬∞C	AIV48	Processed milk	30	33	0	0	6	PB	100
63¬∞C	AIV48	Processed milk	45	33	0	0	6	PB	100
63¬∞C	AIV48	Processed milk	45	33	0	0	6	PB	100
63¬∞C	AIV48	Processed milk	45	33	0	0	6	PB	100
63¬∞C	AIV48	Processed milk	45	33	0	0	6	PB	100
63¬∞C	AIV48	Processed milk	45	33	0	0	6	PB	100
63¬∞C	AIV48	Processed milk	45	33	0	0	6	PB	100
63¬∞C	AIV48	Processed milk	60	33	0	0	6	PB	100
63¬∞C	AIV48	Processed milk	60	33	0	0	6	PB	100
63¬∞C	AIV48	Processed milk	60	33	0	0	6	PB	100
63¬∞C	AIV48	Processed milk	60	33	0	0	6	PB	100
63¬∞C	AIV48	Processed milk	60	33	0	0	6	PB	100
63¬∞C	AIV48	Processed milk	60	33	0	0	6	PB	100
63¬∞C	AIV48	Processed milk	1800	33	0	0	12	PB	100
63¬∞C	AIV48	Processed milk	1800	33	0	0	12	PB	100
63¬∞C	AIV48	Processed milk	1800	33	0	0	12	PB	100
63¬∞C	AIV48	Processed milk	1800	33	0	0	12	PB	100
63¬∞C	AIV48	Processed milk	1800	33	0	0	12	PB	100
63¬∞C	AIV48	Processed milk	1800	33	0	0	12	PB	100
63¬∞C	AIV48	Processed milk	1800	33	0	0	12	PB	100
63¬∞C	AIV48	Processed milk	1800	33	0	0	12	PB	100
63¬∞C	AIV48	Processed milk	1800	33	0	0	12	PB	100
63¬∞C	AIV48	Processed milk	1800	33	0	0	12	PB	100
63¬∞C	AIV48	Processed milk	1800	33	0	0	12	PB	100
63¬∞C	AIV48	Processed milk	1800	33	0	0	12	PB	100
63¬∞C	Cattle	Processed milk	0	1.65e+07	1.93746e+06	6.71155e+06	12	PB	1
63¬∞C	Cattle	Processed milk	0	1.65e+07	1.93746e+06	6.71155e+06	12	PB	1
63¬∞C	Cattle	Processed milk	0	1.65e+07	1.93746e+06	6.71155e+06	12	PB	100
63¬∞C	Cattle	Processed milk	0	1.65e+07	1.93746e+06	6.71155e+06	12	PB	100
63¬∞C	Cattle	Processed milk	0	1.65e+07	1.93746e+06	6.71155e+06	12	PB	1
63¬∞C	Cattle	Processed milk	0	1.65e+07	1.93746e+06	6.71155e+06	12	PB	1
63¬∞C	Cattle	Processed milk	0	1.65e+07	1.93746e+06	6.71155e+06	12	PB	100
63¬∞C	Cattle	Processed milk	0	1.65e+07	1.93746e+06	6.71155e+06	12	PB	100
63¬∞C	Cattle	Processed milk	0	1.65e+07	1.93746e+06	6.71155e+06	12	PB	1
63¬∞C	Cattle	Processed milk	0	1.65e+07	1.93746e+06	6.71155e+06	12	PB	1
63¬∞C	Cattle	Processed milk	0	1.65e+07	1.93746e+06	6.71155e+06	12	PB	100
63¬∞C	Cattle	Processed milk	0	1.65e+07	1.93746e+06	6.71155e+06	12	PB	100
63¬∞C	Cattle	Processed milk	15	616	105.451	258.301	6	PB	100
63¬∞C	Cattle	Processed milk	15	616	105.451	258.301	6	PB	100
63¬∞C	Cattle	Processed milk	15	616	105.451	258.301	6	PB	100
63¬∞C	Cattle	Processed milk	15	616	105.451	258.301	6	PB	100
63¬∞C	Cattle	Processed milk	15	616	105.451	258.301	6	PB	100
63¬∞C	Cattle	Processed milk	15	616	105.451	258.301	6	PB	100
63¬∞C	Cattle	Processed milk	30	33	0	0	6	PB	100
63¬∞C	Cattle	Processed milk	30	33	0	0	6	PB	100
63¬∞C	Cattle	Processed milk	30	33	0	0	6	PB	100
63¬∞C	Cattle	Processed milk	30	33	0	0	6	PB	100
63¬∞C	Cattle	Processed milk	30	33	0	0	6	PB	100
63¬∞C	Cattle	Processed milk	30	33	0	0	6	PB	100
63¬∞C	Cattle	Processed milk	45	33	0	0	6	PB	100
63¬∞C	Cattle	Processed milk	45	33	0	0	6	PB	100
63¬∞C	Cattle	Processed milk	45	33	0	0	6	PB	100
63¬∞C	Cattle	Processed milk	45	33	0	0	6	PB	100
63¬∞C	Cattle	Processed milk	45	33	0	0	6	PB	100
63¬∞C	Cattle	Processed milk	45	33	0	0	6	PB	100
63¬∞C	Cattle	Processed milk	60	33	0	0	6	PB	100
63¬∞C	Cattle	Processed milk	60	33	0	0	6	PB	100
63¬∞C	Cattle	Processed milk	60	33	0	0	6	PB	100
63¬∞C	Cattle	Processed milk	60	33	0	0	6	PB	100
63¬∞C	Cattle	Processed milk	60	33	0	0	6	PB	100
63¬∞C	Cattle	Processed milk	60	33	0	0	6	PB	100
63¬∞C	Cattle	Processed milk	1800	33	0	0	12	PB	100
63¬∞C	Cattle	Processed milk	1800	33	0	0	12	PB	100
63¬∞C	Cattle	Processed milk	1800	33	0	0	12	PB	100
63¬∞C	Cattle	Processed milk	1800	33	0	0	12	PB	100
63¬∞C	Cattle	Processed milk	1800	33	0	0	12	PB	100
63¬∞C	Cattle	Processed milk	1800	33	0	0	12	PB	100
63¬∞C	Cattle	Processed milk	1800	33	0	0	12	PB	100
63¬∞C	Cattle	Processed milk	1800	33	0	0	12	PB	100
63¬∞C	Cattle	Processed milk	1800	33	0	0	12	PB	100
63¬∞C	Cattle	Processed milk	1800	33	0	0	12	PB	100
63¬∞C	Cattle	Processed milk	1800	33	0	0	12	PB	100
63¬∞C	Cattle	Processed milk	1800	33	0	0	12	PB	100
63¬∞C	Goat	Processed milk	0	15125000	1.35231e+06	4.68455e+06	12	PB	1
63¬∞C	Goat	Processed milk	0	15125000	1.35231e+06	4.68455e+06	12	PB	1
63¬∞C	Goat	Processed milk	0	15125000	1.35231e+06	4.68455e+06	12	PB	100
63¬∞C	Goat	Processed milk	0	15125000	1.35231e+06	4.68455e+06	12	PB	100
63¬∞C	Goat	Processed milk	0	15125000	1.35231e+06	4.68455e+06	12	PB	1
63¬∞C	Goat	Processed milk	0	15125000	1.35231e+06	4.68455e+06	12	PB	1
63¬∞C	Goat	Processed milk	0	15125000	1.35231e+06	4.68455e+06	12	PB	100
63¬∞C	Goat	Processed milk	0	15125000	1.35231e+06	4.68455e+06	12	PB	100
63¬∞C	Goat	Processed milk	0	15125000	1.35231e+06	4.68455e+06	12	PB	1
63¬∞C	Goat	Processed milk	0	15125000	1.35231e+06	4.68455e+06	12	PB	1
63¬∞C	Goat	Processed milk	0	15125000	1.35231e+06	4.68455e+06	12	PB	100
63¬∞C	Goat	Processed milk	0	15125000	1.35231e+06	4.68455e+06	12	PB	100
63¬∞C	Goat	Processed milk	15	1149.5	368.475	902.577	6	PB	100
63¬∞C	Goat	Processed milk	15	1149.5	368.475	902.577	6	PB	100
63¬∞C	Goat	Processed milk	15	1149.5	368.475	902.577	6	PB	100
63¬∞C	Goat	Processed milk	15	1149.5	368.475	902.577	6	PB	100
63¬∞C	Goat	Processed milk	15	1149.5	368.475	902.577	6	PB	100
63¬∞C	Goat	Processed milk	15	1149.5	368.475	902.577	6	PB	100
63¬∞C	Goat	Processed milk	30	242	132.183	323.781	6	PB	100
63¬∞C	Goat	Processed milk	30	242	132.183	323.781	6	PB	100
63¬∞C	Goat	Processed milk	30	242	132.183	323.781	6	PB	100
63¬∞C	Goat	Processed milk	30	242	132.183	323.781	6	PB	100
63¬∞C	Goat	Processed milk	30	242	132.183	323.781	6	PB	100
63¬∞C	Goat	Processed milk	30	242	132.183	323.781	6	PB	100
63¬∞C	Goat	Processed milk	45	33	0	0	6	PB	100
63¬∞C	Goat	Processed milk	45	33	0	0	6	PB	100
63¬∞C	Goat	Processed milk	45	33	0	0	6	PB	100
63¬∞C	Goat	Processed milk	45	33	0	0	6	PB	100
63¬∞C	Goat	Processed milk	45	33	0	0	6	PB	100
63¬∞C	Goat	Processed milk	45	33	0	0	6	PB	100
63¬∞C	Goat	Processed milk	60	33	0	0	6	PB	100
63¬∞C	Goat	Processed milk	60	33	0	0	6	PB	100
63¬∞C	Goat	Processed milk	60	33	0	0	6	PB	100
63¬∞C	Goat	Processed milk	60	33	0	0	6	PB	100
63¬∞C	Goat	Processed milk	60	33	0	0	6	PB	100
63¬∞C	Goat	Processed milk	60	33	0	0	6	PB	100
63¬∞C	Goat	Processed milk	1800	33	0	0	12	PB	100
63¬∞C	Goat	Processed milk	1800	33	0	0	12	PB	100
63¬∞C	Goat	Processed milk	1800	33	0	0	12	PB	100
63¬∞C	Goat	Processed milk	1800	33	0	0	12	PB	100
63¬∞C	Goat	Processed milk	1800	33	0	0	12	PB	100
63¬∞C	Goat	Processed milk	1800	33	0	0	12	PB	100
63¬∞C	Goat	Processed milk	1800	33	0	0	12	PB	100
63¬∞C	Goat	Processed milk	1800	33	0	0	12	PB	100
63¬∞C	Goat	Processed milk	1800	33	0	0	12	PB	100
63¬∞C	Goat	Processed milk	1800	33	0	0	12	PB	100
63¬∞C	Goat	Processed milk	1800	33	0	0	12	PB	100
63¬∞C	Goat	Processed milk	1800	33	0	0	12	PB	100
63¬∞C	PR8:PB	Processed milk	0	5.22501e+06	652879	2.26164e+06	12	PB	1
63¬∞C	PR8:PB	Processed milk	0	5.22501e+06	652879	2.26164e+06	12	PB	1
63¬∞C	PR8:PB	Processed milk	0	5.22501e+06	652879	2.26164e+06	12	PB	100
63¬∞C	PR8:PB	Processed milk	0	5.22501e+06	652879	2.26164e+06	12	PB	100
63¬∞C	PR8:PB	Processed milk	0	5.22501e+06	652879	2.26164e+06	12	PB	1
63¬∞C	PR8:PB	Processed milk	0	5.22501e+06	652879	2.26164e+06	12	PB	1
63¬∞C	PR8:PB	Processed milk	0	5.22501e+06	652879	2.26164e+06	12	PB	100
63¬∞C	PR8:PB	Processed milk	0	5.22501e+06	652879	2.26164e+06	12	PB	100
63¬∞C	PR8:PB	Processed milk	0	5.22501e+06	652879	2.26164e+06	12	PB	1
63¬∞C	PR8:PB	Processed milk	0	5.22501e+06	652879	2.26164e+06	12	PB	1
63¬∞C	PR8:PB	Processed milk	0	5.22501e+06	652879	2.26164e+06	12	PB	100
63¬∞C	PR8:PB	Processed milk	0	5.22501e+06	652879	2.26164e+06	12	PB	100
63¬∞C	PR8:PB	Processed milk	15	1380.5	76.7639	188.032	6	PB	100
63¬∞C	PR8:PB	Processed milk	15	1380.5	76.7639	188.032	6	PB	100
63¬∞C	PR8:PB	Processed milk	15	1380.5	76.7639	188.032	6	PB	100
63¬∞C	PR8:PB	Processed milk	15	1380.5	76.7639	188.032	6	PB	100
63¬∞C	PR8:PB	Processed milk	15	1380.5	76.7639	188.032	6	PB	100
63¬∞C	PR8:PB	Processed milk	15	1380.5	76.7639	188.032	6	PB	100
63¬∞C	PR8:PB	Processed milk	30	82.5	31.3065	76.6851	6	PB	100
63¬∞C	PR8:PB	Processed milk	30	82.5	31.3065	76.6851	6	PB	100
63¬∞C	PR8:PB	Processed milk	30	82.5	31.3065	76.6851	6	PB	100
63¬∞C	PR8:PB	Processed milk	30	82.5	31.3065	76.6851	6	PB	100
63¬∞C	PR8:PB	Processed milk	30	82.5	31.3065	76.6851	6	PB	100
63¬∞C	PR8:PB	Processed milk	30	82.5	31.3065	76.6851	6	PB	100
63¬∞C	PR8:PB	Processed milk	45	33	0	0	6	PB	100
63¬∞C	PR8:PB	Processed milk	45	33	0	0	6	PB	100
63¬∞C	PR8:PB	Processed milk	45	33	0	0	6	PB	100
63¬∞C	PR8:PB	Processed milk	45	33	0	0	6	PB	100
63¬∞C	PR8:PB	Processed milk	45	33	0	0	6	PB	100
63¬∞C	PR8:PB	Processed milk	45	33	0	0	6	PB	100
63¬∞C	PR8:PB	Processed milk	60	33	0	0	6	PB	100
63¬∞C	PR8:PB	Processed milk	60	33	0	0	6	PB	100
63¬∞C	PR8:PB	Processed milk	60	33	0	0	6	PB	100
63¬∞C	PR8:PB	Processed milk	60	33	0	0	6	PB	100
63¬∞C	PR8:PB	Processed milk	60	33	0	0	6	PB	100
63¬∞C	PR8:PB	Processed milk	60	33	0	0	6	PB	100
63¬∞C	PR8:PB	Processed milk	1800	33	0	0	12	PB	100
63¬∞C	PR8:PB	Processed milk	1800	33	0	0	12	PB	100
63¬∞C	PR8:PB	Processed milk	1800	33	0	0	12	PB	100
63¬∞C	PR8:PB	Processed milk	1800	33	0	0	12	PB	100
63¬∞C	PR8:PB	Processed milk	1800	33	0	0	12	PB	100
63¬∞C	PR8:PB	Processed milk	1800	33	0	0	12	PB	100
63¬∞C	PR8:PB	Processed milk	1800	33	0	0	12	PB	100
63¬∞C	PR8:PB	Processed milk	1800	33	0	0	12	PB	100
63¬∞C	PR8:PB	Processed milk	1800	33	0	0	12	PB	100
63¬∞C	PR8:PB	Processed milk	1800	33	0	0	12	PB	100
63¬∞C	PR8:PB	Processed milk	1800	33	0	0	12	PB	100
63¬∞C	PR8:PB	Processed milk	1800	33	0	0	12	PB	100
72¬∞C	AIV09	Processed milk	0	5610011	1.85505e+06	4.54393e+06	6	PB	1
72¬∞C	AIV09	Processed milk	0	5610011	1.85505e+06	4.54393e+06	6	PB	1
72¬∞C	AIV09	Processed milk	0	5610011	1.85505e+06	4.54393e+06	6	PB	1
72¬∞C	AIV09	Processed milk	0	5610011	1.85505e+06	4.54393e+06	6	PB	1
72¬∞C	AIV09	Processed milk	0	5610011	1.85505e+06	4.54393e+06	6	PB	1
72¬∞C	AIV09	Processed milk	0	5610011	1.85505e+06	4.54393e+06	6	PB	1
72¬∞C	AIV09	Processed milk	15	33	0	0	6	PB	1
72¬∞C	AIV09	Processed milk	15	33	0	0	6	PB	1
72¬∞C	AIV09	Processed milk	15	33	0	0	6	PB	1
72¬∞C	AIV09	Processed milk	15	33	0	0	6	PB	1
72¬∞C	AIV09	Processed milk	15	33	0	0	6	PB	1
72¬∞C	AIV09	Processed milk	15	33	0	0	6	PB	1
72¬∞C	AIV09	Processed milk	25	33	0	0	6	PB	1
72¬∞C	AIV09	Processed milk	25	33	0	0	6	PB	1
72¬∞C	AIV09	Processed milk	25	33	0	0	6	PB	1
72¬∞C	AIV09	Processed milk	25	33	0	0	6	PB	1
72¬∞C	AIV09	Processed milk	25	33	0	0	6	PB	1
72¬∞C	AIV09	Processed milk	25	33	0	0	6	PB	1
72¬∞C	AIV48	Processed milk	0	14850000	3.61497e+06	8.85483e+06	6	PB	1
72¬∞C	AIV48	Processed milk	0	14850000	3.61497e+06	8.85483e+06	6	PB	1
72¬∞C	AIV48	Processed milk	0	14850000	3.61497e+06	8.85483e+06	6	PB	1
72¬∞C	AIV48	Processed milk	0	14850000	3.61497e+06	8.85483e+06	6	PB	1
72¬∞C	AIV48	Processed milk	0	14850000	3.61497e+06	8.85483e+06	6	PB	1
72¬∞C	AIV48	Processed milk	0	14850000	3.61497e+06	8.85483e+06	6	PB	1
72¬∞C	AIV48	Processed milk	15	33	0	0	6	PB	1
72¬∞C	AIV48	Processed milk	15	33	0	0	6	PB	1
72¬∞C	AIV48	Processed milk	15	33	0	0	6	PB	1
72¬∞C	AIV48	Processed milk	15	33	0	0	6	PB	1
72¬∞C	AIV48	Processed milk	15	33	0	0	6	PB	1
72¬∞C	AIV48	Processed milk	15	33	0	0	6	PB	1
72¬∞C	AIV48	Processed milk	25	33	0	0	6	PB	1
72¬∞C	AIV48	Processed milk	25	33	0	0	6	PB	1
72¬∞C	AIV48	Processed milk	25	33	0	0	6	PB	1
72¬∞C	AIV48	Processed milk	25	33	0	0	6	PB	1
72¬∞C	AIV48	Processed milk	25	33	0	0	6	PB	1
72¬∞C	AIV48	Processed milk	25	33	0	0	6	PB	1
72¬∞C	Cattle	Processed milk	0	9.35001e+06	2.28101e+06	5.5873e+06	6	PB	1
72¬∞C	Cattle	Processed milk	0	9.35001e+06	2.28101e+06	5.5873e+06	6	PB	1
72¬∞C	Cattle	Processed milk	0	9.35001e+06	2.28101e+06	5.5873e+06	6	PB	1
72¬∞C	Cattle	Processed milk	0	9.35001e+06	2.28101e+06	5.5873e+06	6	PB	1
72¬∞C	Cattle	Processed milk	0	9.35001e+06	2.28101e+06	5.5873e+06	6	PB	1
72¬∞C	Cattle	Processed milk	0	9.35001e+06	2.28101e+06	5.5873e+06	6	PB	1
72¬∞C	Cattle	Processed milk	15	33	0	0	6	PB	1
72¬∞C	Cattle	Processed milk	15	33	0	0	6	PB	1
72¬∞C	Cattle	Processed milk	15	33	0	0	6	PB	1
72¬∞C	Cattle	Processed milk	15	33	0	0	6	PB	1
72¬∞C	Cattle	Processed milk	15	33	0	0	6	PB	1
72¬∞C	Cattle	Processed milk	15	33	0	0	6	PB	1
72¬∞C	Cattle	Processed milk	25	33	0	0	6	PB	1
72¬∞C	Cattle	Processed milk	25	33	0	0	6	PB	1
72¬∞C	Cattle	Processed milk	25	33	0	0	6	PB	1
72¬∞C	Cattle	Processed milk	25	33	0	0	6	PB	1
72¬∞C	Cattle	Processed milk	25	33	0	0	6	PB	1
72¬∞C	Cattle	Processed milk	25	33	0	0	6	PB	1
72¬∞C	Goat	Processed milk	0	13200000	2.76098e+06	6.76299e+06	6	PB	1
72¬∞C	Goat	Processed milk	0	13200000	2.76098e+06	6.76299e+06	6	PB	1
72¬∞C	Goat	Processed milk	0	13200000	2.76098e+06	6.76299e+06	6	PB	1
72¬∞C	Goat	Processed milk	0	13200000	2.76098e+06	6.76299e+06	6	PB	1
72¬∞C	Goat	Processed milk	0	13200000	2.76098e+06	6.76299e+06	6	PB	1
72¬∞C	Goat	Processed milk	0	13200000	2.76098e+06	6.76299e+06	6	PB	1
72¬∞C	Goat	Processed milk	15	33	0	0	6	PB	1
72¬∞C	Goat	Processed milk	15	33	0	0	6	PB	1
72¬∞C	Goat	Processed milk	15	33	0	0	6	PB	1
72¬∞C	Goat	Processed milk	15	33	0	0	6	PB	1
72¬∞C	Goat	Processed milk	15	33	0	0	6	PB	1
72¬∞C	Goat	Processed milk	15	33	0	0	6	PB	1
72¬∞C	Goat	Processed milk	25	33	0	0	6	PB	1
72¬∞C	Goat	Processed milk	25	33	0	0	6	PB	1
72¬∞C	Goat	Processed milk	25	33	0	0	6	PB	1
72¬∞C	Goat	Processed milk	25	33	0	0	6	PB	1
72¬∞C	Goat	Processed milk	25	33	0	0	6	PB	1
72¬∞C	Goat	Processed milk	25	33	0	0	6	PB	1
72¬∞C	PR8:PB	Processed milk	0	4950000	1.20499e+06	2.95161e+06	6	PB	1
72¬∞C	PR8:PB	Processed milk	0	4950000	1.20499e+06	2.95161e+06	6	PB	1
72¬∞C	PR8:PB	Processed milk	0	4950000	1.20499e+06	2.95161e+06	6	PB	1
72¬∞C	PR8:PB	Processed milk	0	4950000	1.20499e+06	2.95161e+06	6	PB	1
72¬∞C	PR8:PB	Processed milk	0	4950000	1.20499e+06	2.95161e+06	6	PB	1
72¬∞C	PR8:PB	Processed milk	0	4950000	1.20499e+06	2.95161e+06	6	PB	1
72¬∞C	PR8:PB	Processed milk	15	33	0	0	6	PB	1
72¬∞C	PR8:PB	Processed milk	15	33	0	0	6	PB	1
72¬∞C	PR8:PB	Processed milk	15	33	0	0	6	PB	1
72¬∞C	PR8:PB	Processed milk	15	33	0	0	6	PB	1
72¬∞C	PR8:PB	Processed milk	15	33	0	0	6	PB	1
72¬∞C	PR8:PB	Processed milk	15	33	0	0	6	PB	1
72¬∞C	PR8:PB	Processed milk	25	33	0	0	6	PB	1
72¬∞C	PR8:PB	Processed milk	25	33	0	0	6	PB	1
72¬∞C	PR8:PB	Processed milk	25	33	0	0	6	PB	1
72¬∞C	PR8:PB	Processed milk	25	33	0	0	6	PB	1
72¬∞C	PR8:PB	Processed milk	25	33	0	0	6	PB	1
72¬∞C	PR8:PB	Processed milk	25	33	0	0	6	PB	1

## Sheet: Fig 1c
temp_cat	media	time.sec	sMean_vt	SEM	SD	N
63¬∞C	DMEM	0	458333	120150	208107	3
63¬∞C	DMEM	5	210000	43589	75498.3	3
63¬∞C	DMEM	30	770	517.912	897.051	3
63¬∞C	DMEM	45	40	20	34.641	3
63¬∞C	DMEM	60	20	0	0	3
63¬∞C	Semi- Skimmed	0	143333	49103.1	85049	3
63¬∞C	Semi- Skimmed	5	146500	52541.3	91004.1	3
63¬∞C	Semi- Skimmed	30	1033.33	690.346	1195.71	3
63¬∞C	Semi- Skimmed	45	20	0	0	3
63¬∞C	Semi- Skimmed	60	20	0	0	3
63¬∞C	Skimmed	0	150000	45092.5	78102.5	3
63¬∞C	Skimmed	5	114167	39799.8	68935.4	3
63¬∞C	Skimmed	30	306.667	29.0593	50.3322	3
63¬∞C	Skimmed	45	20	0	0	3
63¬∞C	Skimmed	60	20	0	0	3
63¬∞C	Whole Milk	0	138333	51343.1	88928.8	3
63¬∞C	Whole Milk	5	84000	48013.9	83162.5	3
63¬∞C	Whole Milk	30	273.333	122.384	211.975	3
63¬∞C	Whole Milk	45	20	0	0	3
63¬∞C	Whole Milk	60	20	0	0	3
72¬∞C	DMEM	0	458333	120150	208107	3
72¬∞C	DMEM	5	220	200	346.41	3
72¬∞C	DMEM	7	20	0	0	3
72¬∞C	DMEM	15	20	0	0	3
72¬∞C	DMEM	30	20	0	0	3
72¬∞C	Semi- Skimmed	0	143333	49103.1	85049	3
72¬∞C	Semi- Skimmed	5	120	100	173.205	3
72¬∞C	Semi- Skimmed	7	20	0	0	3
72¬∞C	Semi- Skimmed	15	20	0	0	3
72¬∞C	Semi- Skimmed	30	20	0	0	3
72¬∞C	Skimmed	0	150000	45092.5	78102.5	3
72¬∞C	Skimmed	5	20	0	0	3
72¬∞C	Skimmed	7	20	0	0	3
72¬∞C	Skimmed	15	20	0	0	3
72¬∞C	Skimmed	30	20	0	0	3
72¬∞C	Whole Milk	0	138333	51343.1	88928.8	3
72¬∞C	Whole Milk	5	20	0	0	3
72¬∞C	Whole Milk	7	20	0	0	3
72¬∞C	Whole Milk	15	20	0	0	3
72¬∞C	Whole Milk	30	20	0	0	3

## Sheet: Fig 1d
virus	media	pasteurisation	replicate	condition.ID	N	sd	se	ci	y_new	val		media	virus	pasteurisation	replicate	VI.replicate	HA.titre	VI.result	condition.ID	author	y_new	val
Virus	Raw milk	HTST	1	H5N1 15s at 72¬∫C	3	0	0	0	Cq	NA		Raw milk	Virus	72¬∫C; 15s	1	1	0	neg	H5N1 15s at 72¬∫C	APHA	Cq	3949.03
Virus	Raw milk	HTST	1	H5N1 15s at 72¬∫C	3	0	0	0	HA.unit	0		Raw milk	Virus	72¬∫C; 15s	1	1	0	neg	H5N1 15s at 72¬∫C	APHA	HA.unit	0
Virus	Raw milk	HTST	2	H5N1 15s at 72¬∫C	3	0	0	0	Cq	NA		Raw milk	Virus	72¬∫C; 15s	1	2	0	neg	H5N1 15s at 72¬∫C	APHA	Cq	3949.03
Virus	Raw milk	HTST	2	H5N1 15s at 72¬∫C	3	0	0	0	HA.unit	0		Raw milk	Virus	72¬∫C; 15s	1	2	0	neg	H5N1 15s at 72¬∫C	APHA	HA.unit	0
Virus	Raw milk	HTST	3	H5N1 15s at 72¬∫C	3	0	0	0	Cq	NA		Raw milk	Virus	72¬∫C; 15s	1	3	0	neg	H5N1 15s at 72¬∫C	APHA	Cq	3949.03
Virus	Raw milk	HTST	3	H5N1 15s at 72¬∫C	3	0	0	0	HA.unit	0		Raw milk	Virus	72¬∫C; 15s	1	3	0	neg	H5N1 15s at 72¬∫C	APHA	HA.unit	0
Virus	Raw milk	Untreated	1	H5N1 No treatment	3	0	0	0	Cq	NA		Raw milk	Virus	72¬∫C; 15s	2	1	0	neg	H5N1 15s at 72¬∫C	APHA	Cq	4096
Virus	Raw milk	Untreated	1	H5N1 No treatment	3	0	0	0	HA.unit	4096		Raw milk	Virus	72¬∫C; 15s	2	1	0	neg	H5N1 15s at 72¬∫C	APHA	HA.unit	0
Virus	Raw milk	Untreated	2	H5N1 No treatment	0	NA	NA	NA	Cq	NA		Raw milk	Virus	72¬∫C; 15s	2	2	0	neg	H5N1 15s at 72¬∫C	APHA	Cq	4096
Virus	Raw milk	Untreated	2	H5N1 No treatment	0	NA	NA	NA	HA.unit	NA		Raw milk	Virus	72¬∫C; 15s	2	2	0	neg	H5N1 15s at 72¬∫C	APHA	HA.unit	0
Virus	Raw milk	Untreated	3	H5N1 No treatment	0	NA	NA	NA	Cq	NA		Raw milk	Virus	72¬∫C; 15s	2	3	0	neg	H5N1 15s at 72¬∫C	APHA	Cq	4096
Virus	Raw milk	Untreated	3	H5N1 No treatment	0	NA	NA	NA	HA.unit	NA		Raw milk	Virus	72¬∫C; 15s	2	3	0	neg	H5N1 15s at 72¬∫C	APHA	HA.unit	0
Negative control	Raw milk	Untreated	1	No virus No treatment	3	0	0	0	Cq	NA		Raw milk	Virus	72¬∫C; 15s	3	1	0	neg	H5N1 15s at 72¬∫C	APHA	Cq	3940.51
Negative control	Raw milk	Untreated	1	No virus No treatment	3	0	0	0	HA.unit	0		Raw milk	Virus	72¬∫C; 15s	3	1	0	neg	H5N1 15s at 72¬∫C	APHA	HA.unit	0
Negative control	Raw milk	Untreated	2	No virus No treatment	0	NA	NA	NA	Cq	NA		Raw milk	Virus	72¬∫C; 15s	3	2	0	neg	H5N1 15s at 72¬∫C	APHA	Cq	3940.51
Negative control	Raw milk	Untreated	2	No virus No treatment	0	NA	NA	NA	HA.unit	NA		Raw milk	Virus	72¬∫C; 15s	3	2	0	neg	H5N1 15s at 72¬∫C	APHA	HA.unit	0
Negative control	Raw milk	Untreated	3	No virus No treatment	0	NA	NA	NA	Cq	NA		Raw milk	Virus	72¬∫C; 15s	3	3	0	neg	H5N1 15s at 72¬∫C	APHA	Cq	3940.51
Negative control	Raw milk	Untreated	3	No virus No treatment	0	NA	NA	NA	HA.unit	NA		Raw milk	Virus	72¬∫C; 15s	3	3	0	neg	H5N1 15s at 72¬∫C	APHA	HA.unit	0
Virus	Raw milk	HTST	NA	H5N1 15s at 72¬∫C	9	0.355422	0.118474	0.273202	Cq	3995.18		Raw milk	Virus	Untreated	1	1	12	pos	H5N1 No treatment	APHA	Cq	3970.33
Virus	Raw milk	HTST	NA	H5N1 15s at 72¬∫C	9	0.355422	0.118474	0.273202	HA.unit	NA		Raw milk	Virus	Untreated	1	1	12	pos	H5N1 No treatment	APHA	HA.unit	4096
Virus	Raw milk	Untreated	NA	H5N1 No treatment	5	0.956677	0.427839	1.18787	Cq	4098.98		Raw milk	Virus	Untreated	1	2	12	pos	H5N1 No treatment	APHA	Cq	3970.33
Virus	Raw milk	Untreated	NA	H5N1 No treatment	5	0.956677	0.427839	1.18787	HA.unit	NA		Raw milk	Virus	Untreated	1	2	12	pos	H5N1 No treatment	APHA	HA.unit	4096
												Raw milk	Virus	Untreated	1	3	12	pos	H5N1 No treatment	APHA	Cq	3970.33
												Raw milk	Virus	Untreated	1	3	12	pos	H5N1 No treatment	APHA	HA.unit	4096
												Raw milk	Virus	Untreated	2	nt	nt	nt	H5N1 No treatment	APHA	Cq	4147.12
												Raw milk	Virus	Untreated	2	nt	nt	nt	H5N1 No treatment	APHA	HA.unit	NA
												Raw milk	Virus	Untreated	3	nt	nt	nt	H5N1 No treatment	APHA	Cq	4436.8
												Raw milk	Virus	Untreated	3	nt	nt	nt	H5N1 No treatment	APHA	HA.unit	NA
												Raw milk	Negative control	Untreated	1	1	0	neg	No virus No treatment	APHA	Cq	NA
												Raw milk	Negative control	Untreated	1	1	0	neg	No virus No treatment	APHA	HA.unit	0
												Raw milk	Negative control	Untreated	1	2	0	neg	No virus No treatment	APHA	Cq	NA
												Raw milk	Negative control	Untreated	1	2	0	neg	No virus No treatment	APHA	HA.unit	0
												Raw milk	Negative control	Untreated	1	3	0	neg	No virus No treatment	APHA	Cq	NA
												Raw milk	Negative control	Untreated	1	3	0	neg	No virus No treatment	APHA	HA.unit	0
												Raw milk	Negative control	Untreated	2	nt	nt	nt	No virus No treatment	APHA	Cq	NA
												Raw milk	Negative control	Untreated	2	nt	nt	nt	No virus No treatment	APHA	HA.unit	NA
												Raw milk	Negative control	Untreated	3	nt	nt	nt	No virus No treatment	APHA	Cq	NA
												Raw milk	Negative control	Untreated	3	nt	nt	nt	No virus No treatment	APHA	HA.unit	NA

## Sheet: Fig 1e
virus	media	time.sec	sMean_vt	SEM	SD	n
PR8:AIV09	Buffered media	0	23650011	1.33481e+07	2.31196e+07	3
PR8:AIV09	Milk	0	7.20501e+06	604996	1.04788e+06	3
PR8:AIV48	Buffered media	0	56100000	3.89064e+07	6.73879e+07	3
PR8:AIV48	Milk	0	1.8975e+07	6.54823e+06	1.13419e+07	3
BF-PR8	Buffered media	0	445000	107742	186615	3
BF-PR8	Milk	0	165000	15069.3	26100.8	3
PR8:Cattle	Buffered media	0	3.905e+07	2.35346e+07	4.07631e+07	3
PR8:Cattle	Milk	0	1.65e+07	4.54374e+06	7.86999e+06	3
PR8:Goat	Buffered media	0	2.475e+07	8.25e+06	1.42894e+07	3
PR8:Goat	Milk	0	15125000	3.17145e+06	5.49312e+06	3
H5N2	Buffered media	0	666667	120185	208167	3
H5N2	Milk	0	42333.3	18586.1	32192.1	3
H5N3	Milk	0	9.60952e+06	5.68714e+06	1.50468e+07	7
H5N3	Buffered media	0	2.22143e+07	1.0223e+07	2.70474e+07	7
IDV	Buffered media	0	394167	88909.3	153995	3
IDV	Milk	0	98333.3	19220.9	33291.6	3
PR8	Milk	0	3.98333e+07	1.3953e+07	3.9465e+07	8
PR8	Buffered media	0	9.14583e+07	5.74281e+06	1.62431e+07	8
PR8:PB	Buffered media	0	106700000	7.08113e+07	1.22649e+08	3
PR8:PB	Milk	0	5.22501e+06	1.53114e+06	2.65201e+06	3

## Sheet: Fig 2
media	temperature	time.sec	plaque	dilution	virus	run	replicate	author	NT	bio.rep	rpeat	lid.temp	vt	temp_cat	frozen		temp_cat	virus	media	time.sec	sMean_vt	SEM	SD	n	author
Processed milk	63	0	11	1e-06	H5N3	1	1	JS	NT	1	2	No lid exposure	3.66667e+07	63¬∞C	0		63¬∞C	H5N3	Processed milk	0	1.17667e+07	1.07841e+07	1.86785e+07	3	JS
Processed milk	63	0	9	1e-06	H5N3	1	2	JS	NT	1	2	No lid exposure	30000000	63¬∞C	0		63¬∞C	H5N3	Processed milk	10	33	0	0	3	JS
Processed milk	63	0	24	0.0001	H5N3	2	1	JS	NT	2	3	No lid exposure	800000	63¬∞C	0		63¬∞C	H5N3	Processed milk	30	33	0	0	3	JS
Processed milk	63	0	22	0.0001	H5N3	2	2	JS	NT	2	3	No lid exposure	733333	63¬∞C	0		63¬∞C	PR8	Processed milk	0	2.77778e+07	8.80306e+06	1.52473e+07	3	JS
Processed milk	63	0	35	0.0001	H5N3	3	1	JS	NT	3	4	No lid exposure	1.16667e+06	63¬∞C	1		63¬∞C	PR8	Processed milk	10	33.1111	0.111111	0.19245	3	JS
Processed milk	63	0	37	0.0001	H5N3	3	2	JS	NT	3	4	No lid exposure	1.23333e+06	63¬∞C	1		63¬∞C	PR8	Processed milk	30	33	0	0	3	JS
Processed milk	72	0	93	1e-05	H5N3	1	1	JS	NT	1	5	No lid exposure	31000000	72¬∞C	0		72¬∞C	H5N3	Processed milk	0	1.03722e+07	9.73156e+06	1.68555e+07	3	JS
Processed milk	72	0	86	1e-05	H5N3	1	2	JS	NT	1	5	No lid exposure	2.86667e+07	72¬∞C	0		72¬∞C	H5N3	Processed milk	5	33	0	0	3	JS
Processed milk	72	0	11	0.0001	H5N3	2	1	JS	NT	2	6	No lid exposure	366667	72¬∞C	0		72¬∞C	PR8	Processed milk	0	6.56667e+07	3.4144e+07	5.91392e+07	3	JS
Processed milk	72	0	13	0.0001	H5N3	2	2	JS	NT	2	6	No lid exposure	433333	72¬∞C	0		72¬∞C	PR8	Processed milk	5	33	0	0	3	JS
Processed milk	72	0	22	0.0001	H5N3	3	1	JS	NT	3	7	No lid exposure	733333	72¬∞C	1
Processed milk	72	0	31	0.0001	H5N3	3	2	JS	NT	3	7	No lid exposure	1.03333e+06	72¬∞C	1
Processed milk	72	5	0	0.1	H5N3	1	1	JS	n	1	1	100	33	72¬∞C	0
Processed milk	72	5	0	0.1	H5N3	1	2	JS	n	1	1	100	33	72¬∞C	0
Processed milk	72	5	0	0.1	H5N3	2	1	JS	n	2	2	100	33	72¬∞C	0
Processed milk	72	5	0	0.1	H5N3	2	2	JS	n	2	2	100	33	72¬∞C	0
Processed milk	72	5	0	0.1	H5N3	3	1	JS	n	3	3	75	33	72¬∞C	1
Processed milk	72	5	0	0.1	H5N3	3	2	JS	n	3	3	75	33	72¬∞C	1
Processed milk	63	10	0	0.1	H5N3	1	1	JS	n	1	1	100	33	63¬∞C	0
Processed milk	63	10	0	0.1	H5N3	1	2	JS	n	1	1	100	33	63¬∞C	0
Processed milk	63	10	0	0.1	H5N3	2	1	JS	n	2	2	100	33	63¬∞C	0
Processed milk	63	10	0	0.1	H5N3	2	2	JS	n	2	2	100	33	63¬∞C	0
Processed milk	63	10	0	0.1	H5N3	3	1	JS	n	3	3	70	33	63¬∞C	1
Processed milk	63	10	0	0.1	H5N3	3	2	JS	n	3	3	70	33	63¬∞C	1
Processed milk	63	30	0	0.1	H5N3	1	1	JS	n	1	1	100	33	63¬∞C	0
Processed milk	63	30	0	0.1	H5N3	1	2	JS	n	1	1	100	33	63¬∞C	0
Processed milk	63	30	0	0.1	H5N3	2	1	JS	n	2	2	100	33	63¬∞C	0
Processed milk	63	30	0	0.1	H5N3	2	2	JS	n	2	2	100	33	63¬∞C	0
Processed milk	63	30	0	0.1	H5N3	4	1	JS	n	3	3	70	33	63¬∞C	1
Processed milk	63	30	0	0.1	H5N3	4	2	JS	n	3	3	70	33	63¬∞C	1
Processed milk	63	0	47	1e-05	PR8	1	1	JS	NT	1	3	No lid exposure	1.56667e+07	63¬∞C	0
Processed milk	63	0	49	1e-05	PR8	1	2	JS	NT	1	3	No lid exposure	1.63333e+07	63¬∞C	0
Processed milk	63	0	10	1e-06	PR8	2	1	JS	NT	2	4	No lid exposure	3.33333e+07	63¬∞C	0
Processed milk	63	0	17	1e-06	PR8	2	2	JS	NT	2	4	No lid exposure	5.66667e+07	63¬∞C	0
Processed milk	63	0	46	1e-05	PR8	4	1	JS	NT	3	5	No lid exposure	1.53333e+07	63¬∞C	1
Processed milk	63	0	88	1e-05	PR8	4	2	JS	NT	3	5	No lid exposure	2.93333e+07	63¬∞C	1
Processed milk	72	0	42	1e-05	PR8	1	1	JS	NT	1	6	No lid exposure	14000000	72¬∞C	0
Processed milk	72	0	40	1e-05	PR8	1	2	JS	NT	1	6	No lid exposure	1.33333e+07	72¬∞C	0
Processed milk	72	0	16	1e-06	PR8	2	1	JS	NT	2	7	No lid exposure	5.33333e+07	72¬∞C	0
Processed milk	72	0	16	1e-06	PR8	2	2	JS	NT	2	7	No lid exposure	5.33333e+07	72¬∞C	0
Processed milk	72	0	33	1e-06	PR8	3	1	JS	NT	3	8	No lid exposure	110000000	72¬∞C	1
Processed milk	72	0	45	1e-06	PR8	3	2	JS	NT	3	8	No lid exposure	150000000	72¬∞C	1
Processed milk	72	5	0	0.1	PR8	1	1	JS	n	1	1	100	33	72¬∞C	0
Processed milk	72	5	0	0.1	PR8	1	2	JS	n	1	1	100	33	72¬∞C	0
Processed milk	72	5	0	0.1	PR8	2	1	JS	n	2	2	100	33	72¬∞C	0
Processed milk	72	5	0	0.1	PR8	2	2	JS	n	2	2	100	33	72¬∞C	0
Processed milk	72	5	0	0.1	PR8	4	1	JS	n	3	3	75	33	72¬∞C	1
Processed milk	72	5	0	0.1	PR8	4	2	JS	n	3	3	75	33	72¬∞C	1
Processed milk	63	10	0	0.1	PR8	1	1	JS	n	1	1	100	33	63¬∞C	0
Processed milk	63	10	0	0.1	PR8	1	2	JS	n	1	1	100	33	63¬∞C	0
Processed milk	63	10	0	0.1	PR8	2	1	JS	n	2	2	100	33	63¬∞C	0
Processed milk	63	10	0	0.1	PR8	2	2	JS	n	2	2	100	33	63¬∞C	0
Processed milk	63	10	1	0.1	PR8	3	1	JS	n	3	3	70	33.3333	63¬∞C	1
Processed milk	63	10	1	0.1	PR8	3	2	JS	n	3	3	70	33.3333	63¬∞C	1
Processed milk	63	30	0	0.1	PR8	1	1	JS	n	1	1	100	33	63¬∞C	0
Processed milk	63	30	0	0.1	PR8	1	2	JS	n	1	1	100	33	63¬∞C	0
Processed milk	63	30	0	0.1	PR8	2	1	JS	n	2	2	100	33	63¬∞C	0
Processed milk	63	30	0	0.1	PR8	2	2	JS	n	2	2	100	33	63¬∞C	0
Processed milk	63	30	0	0.1	PR8	4	1	JS	n	3	3	70	33	63¬∞C	1
Processed milk	63	30	0	0.1	PR8	4	2	JS	n	3	3	70	33	63¬∞C	1

## Sheet: Fig 3
media	temperature	time.sec	plaque	dilution	virus	run	replicate	author	NT	bio.rep	rpeat	lid.temp	vt	temp_cat		temp_cat	virus	media	time.sec	sMean_vt	SEM	SD	n	author
Processed milk	63	0	11	1e-06	H5N3	1	1	JS	NT	1	2	No lid exposure	3.66667e+07	63¬∞C		63¬∞C	H5N3	Processed milk	0	1.17667e+07	1.07841e+07	1.86785e+07	3	JS
Processed milk	63	0	9	1e-06	H5N3	1	2	JS	NT	1	2	No lid exposure	30000000	63¬∞C		63¬∞C	H5N3	Processed milk	10	33	0	0	3	JS
Processed milk	63	0	24	0.0001	H5N3	2	1	JS	NT	2	3	No lid exposure	800000	63¬∞C		63¬∞C	H5N3	Processed milk	30	33	0	0	3	JS
Processed milk	63	0	22	0.0001	H5N3	2	2	JS	NT	2	3	No lid exposure	733333	63¬∞C		63¬∞C	H5N3	Raw milk	0	6.77222e+06	6.53077e+06	1.13116e+07	3	JS
Processed milk	63	0	35	0.0001	H5N3	3	1	JS	NT	3	4	No lid exposure	1.16667e+06	63¬∞C		63¬∞C	H5N3	Raw milk	10	33	0	0	3	JS
Processed milk	63	0	37	0.0001	H5N3	3	2	JS	NT	3	4	No lid exposure	1.23333e+06	63¬∞C		63¬∞C	H5N3	Raw milk	30	33	0	0	3	JS
Processed milk	72	0	93	1e-05	H5N3	1	1	JS	NT	1	5	No lid exposure	31000000	72¬∞C		63¬∞C	PR8	Processed milk	0	2.77778e+07	8.80306e+06	1.52473e+07	3	JS
Processed milk	72	0	86	1e-05	H5N3	1	2	JS	NT	1	5	No lid exposure	2.86667e+07	72¬∞C		63¬∞C	PR8	Processed milk	10	33.1111	0.111111	0.19245	3	JS
Processed milk	72	0	11	0.0001	H5N3	2	1	JS	NT	2	6	No lid exposure	366667	72¬∞C		63¬∞C	PR8	Processed milk	30	33	0	0	3	JS
Processed milk	72	0	13	0.0001	H5N3	2	2	JS	NT	2	6	No lid exposure	433333	72¬∞C		63¬∞C	PR8	Raw milk	0	1.01111e+07	2.81914e+06	4.88289e+06	3	JS
Processed milk	72	0	22	0.0001	H5N3	3	1	JS	NT	3	7	No lid exposure	733333	72¬∞C		63¬∞C	PR8	Raw milk	10	38.6667	5.66667	9.81495	3	JS
Processed milk	72	0	31	0.0001	H5N3	3	2	JS	NT	3	7	No lid exposure	1.03333e+06	72¬∞C		63¬∞C	PR8	Raw milk	30	33	0	0	3	JS
Processed milk	72	5	0	0.1	H5N3	1	1	JS	n	1	1	100	33	72¬∞C		72¬∞C	H5N3	Processed milk	0	1.03722e+07	9.73156e+06	1.68555e+07	3	JS
Processed milk	72	5	0	0.1	H5N3	1	2	JS	n	1	1	100	33	72¬∞C		72¬∞C	H5N3	Processed milk	5	33	0	0	3	JS
Processed milk	72	5	0	0.1	H5N3	2	1	JS	n	2	2	100	33	72¬∞C		72¬∞C	H5N3	Raw milk	0	6.31111e+06	6.09451e+06	1.0556e+07	3	JS
Processed milk	72	5	0	0.1	H5N3	2	2	JS	n	2	2	100	33	72¬∞C		72¬∞C	H5N3	Raw milk	5	33	0	0	3	JS
Processed milk	72	5	0	0.1	H5N3	3	1	JS	n	3	3	75	33	72¬∞C		72¬∞C	PR8	Processed milk	0	6.56667e+07	3.4144e+07	5.91392e+07	3	JS
Processed milk	72	5	0	0.1	H5N3	3	2	JS	n	3	3	75	33	72¬∞C		72¬∞C	PR8	Processed milk	5	33	0	0	3	JS
Processed milk	63	10	0	0.1	H5N3	1	1	JS	n	1	1	100	33	63¬∞C		72¬∞C	PR8	Raw milk	0	10000000	3.58624e+06	6.21155e+06	3	JS
Processed milk	63	10	0	0.1	H5N3	1	2	JS	n	1	1	100	33	63¬∞C		72¬∞C	PR8	Raw milk	5	33	0	0	3	JS
Processed milk	63	10	0	0.1	H5N3	2	1	JS	n	2	2	100	33	63¬∞C		72¬∞C	PR8	Raw milk	10	33	NA	NA	1	JS
Processed milk	63	10	0	0.1	H5N3	2	2	JS	n	2	2	100	33	63¬∞C		72¬∞C	PR8	Raw milk	15	33	NA	NA	1	JS
Processed milk	63	10	0	0.1	H5N3	3	1	JS	n	3	3	70	33	63¬∞C
Processed milk	63	10	0	0.1	H5N3	3	2	JS	n	3	3	70	33	63¬∞C
Processed milk	63	30	0	0.1	H5N3	1	1	JS	n	1	1	100	33	63¬∞C
Processed milk	63	30	0	0.1	H5N3	1	2	JS	n	1	1	100	33	63¬∞C
Processed milk	63	30	0	0.1	H5N3	2	1	JS	n	2	2	100	33	63¬∞C
Processed milk	63	30	0	0.1	H5N3	2	2	JS	n	2	2	100	33	63¬∞C
Processed milk	63	30	0	0.1	H5N3	4	1	JS	n	3	3	70	33	63¬∞C
Processed milk	63	30	0	0.1	H5N3	4	2	JS	n	3	3	70	33	63¬∞C
Raw milk	63	0	48	1e-05	H5N3	1	1	JS	NT	1	2	No lid exposure	16000000	63¬∞C
Raw milk	63	0	71	1e-05	H5N3	1	2	JS	NT	1	2	No lid exposure	2.36667e+07	63¬∞C
Raw milk	63	0	6	0.0001	H5N3	2	1	JS	NT	2	3	No lid exposure	200000	63¬∞C
Raw milk	63	0	3	0.0001	H5N3	2	2	JS	NT	2	3	No lid exposure	100000	63¬∞C
Raw milk	63	0	7	0.0001	H5N3	3	1	JS	NT	3	4	No lid exposure	233333	63¬∞C
Raw milk	63	0	13	0.0001	H5N3	3	2	JS	NT	3	4	No lid exposure	433333	63¬∞C
Raw milk	72	0	69	1e-05	H5N3	1	1	JS	NT	1	5	No lid exposure	23000000	72¬∞C
Raw milk	72	0	42	1e-05	H5N3	1	2	JS	NT	1	5	No lid exposure	14000000	72¬∞C
Raw milk	72	0	6	0.0001	H5N3	2	1	JS	NT	2	6	No lid exposure	200000	72¬∞C
Raw milk	72	0	4	0.0001	H5N3	2	2	JS	NT	2	6	No lid exposure	133333	72¬∞C
Raw milk	72	0	6	0.0001	H5N3	3	1	JS	NT	3	7	No lid exposure	200000	72¬∞C
Raw milk	72	0	10	0.0001	H5N3	3	2	JS	NT	3	7	No lid exposure	333333	72¬∞C
Raw milk	72	5	0	0.1	H5N3	1	1	JS	n	1	1	100	33	72¬∞C
Raw milk	72	5	0	0.1	H5N3	1	2	JS	n	1	1	100	33	72¬∞C
Raw milk	72	5	0	0.1	H5N3	2	1	JS	n	2	2	100	33	72¬∞C
Raw milk	72	5	0	0.1	H5N3	2	2	JS	n	2	2	100	33	72¬∞C
Raw milk	72	5	0	0.1	H5N3	3	1	JS	n	3	3	75	33	72¬∞C
Raw milk	72	5	0	0.1	H5N3	3	2	JS	n	3	3	75	33	72¬∞C
Raw milk	63	10	0	0.1	H5N3	1	1	JS	n	1	1	100	33	63¬∞C
Raw milk	63	10	0	0.1	H5N3	1	2	JS	n	1	1	100	33	63¬∞C
Raw milk	63	10	0	0.1	H5N3	2	1	JS	n	2	2	100	33	63¬∞C
Raw milk	63	10	0	0.1	H5N3	2	2	JS	n	2	2	100	33	63¬∞C
Raw milk	63	10	0	0.1	H5N3	4	1	JS	n	3	3	70	33	63¬∞C
Raw milk	63	10	0	0.1	H5N3	4	2	JS	n	3	3	70	33	63¬∞C
Raw milk	63	30	0	0.1	H5N3	1	1	JS	n	1	1	100	33	63¬∞C
Raw milk	63	30	0	0.1	H5N3	1	2	JS	n	1	1	100	33	63¬∞C
Raw milk	63	30	0	0.1	H5N3	2	1	JS	n	2	2	100	33	63¬∞C
Raw milk	63	30	0	0.1	H5N3	2	2	JS	n	2	2	100	33	63¬∞C
Raw milk	63	30	0	0.1	H5N3	4	1	JS	n	3	3	70	33	63¬∞C
Raw milk	63	30	0	0.1	H5N3	4	2	JS	n	3	3	70	33	63¬∞C
Processed milk	63	0	47	1e-05	PR8	1	1	JS	NT	1	3	No lid exposure	1.56667e+07	63¬∞C
Processed milk	63	0	49	1e-05	PR8	1	2	JS	NT	1	3	No lid exposure	1.63333e+07	63¬∞C
Processed milk	63	0	10	1e-06	PR8	2	1	JS	NT	2	4	No lid exposure	3.33333e+07	63¬∞C
Processed milk	63	0	17	1e-06	PR8	2	2	JS	NT	2	4	No lid exposure	5.66667e+07	63¬∞C
Processed milk	63	0	46	1e-05	PR8	4	1	JS	NT	3	5	No lid exposure	1.53333e+07	63¬∞C
Processed milk	63	0	88	1e-05	PR8	4	2	JS	NT	3	5	No lid exposure	2.93333e+07	63¬∞C
Processed milk	72	0	42	1e-05	PR8	1	1	JS	NT	1	6	No lid exposure	14000000	72¬∞C
Processed milk	72	0	40	1e-05	PR8	1	2	JS	NT	1	6	No lid exposure	1.33333e+07	72¬∞C
Processed milk	72	0	16	1e-06	PR8	2	1	JS	NT	2	7	No lid exposure	5.33333e+07	72¬∞C
Processed milk	72	0	16	1e-06	PR8	2	2	JS	NT	2	7	No lid exposure	5.33333e+07	72¬∞C
Processed milk	72	0	33	1e-06	PR8	3	1	JS	NT	3	8	No lid exposure	110000000	72¬∞C
Processed milk	72	0	45	1e-06	PR8	3	2	JS	NT	3	8	No lid exposure	150000000	72¬∞C
Processed milk	72	5	0	0.1	PR8	1	1	JS	n	1	1	100	33	72¬∞C
Processed milk	72	5	0	0.1	PR8	1	2	JS	n	1	1	100	33	72¬∞C
Processed milk	72	5	0	0.1	PR8	2	1	JS	n	2	2	100	33	72¬∞C
Processed milk	72	5	0	0.1	PR8	2	2	JS	n	2	2	100	33	72¬∞C
Processed milk	72	5	0	0.1	PR8	4	1	JS	n	3	3	75	33	72¬∞C
Processed milk	72	5	0	0.1	PR8	4	2	JS	n	3	3	75	33	72¬∞C
Processed milk	63	10	0	0.1	PR8	1	1	JS	n	1	1	100	33	63¬∞C
Processed milk	63	10	0	0.1	PR8	1	2	JS	n	1	1	100	33	63¬∞C
Processed milk	63	10	0	0.1	PR8	2	1	JS	n	2	2	100	33	63¬∞C
Processed milk	63	10	0	0.1	PR8	2	2	JS	n	2	2	100	33	63¬∞C
Processed milk	63	10	1	0.1	PR8	3	1	JS	n	3	3	70	33.3333	63¬∞C
Processed milk	63	10	1	0.1	PR8	3	2	JS	n	3	3	70	33.3333	63¬∞C
Processed milk	63	30	0	0.1	PR8	1	1	JS	n	1	1	100	33	63¬∞C
Processed milk	63	30	0	0.1	PR8	1	2	JS	n	1	1	100	33	63¬∞C
Processed milk	63	30	0	0.1	PR8	2	1	JS	n	2	2	100	33	63¬∞C
Processed milk	63	30	0	0.1	PR8	2	2	JS	n	2	2	100	33	63¬∞C
Processed milk	63	30	0	0.1	PR8	4	1	JS	n	3	3	70	33	63¬∞C
Processed milk	63	30	0	0.1	PR8	4	2	JS	n	3	3	70	33	63¬∞C
Raw milk	63	0	16	1e-05	PR8	1	1	JS	NT	1	3	No lid exposure	5.33333e+06	63¬∞C
Raw milk	63	0	23	1e-05	PR8	1	2	JS	NT	1	3	No lid exposure	7.66667e+06	63¬∞C
Raw milk	63	0	31	1e-05	PR8	2	1	JS	NT	2	4	No lid exposure	1.03333e+07	63¬∞C
Raw milk	63	0	18	1e-05	PR8	2	2	JS	NT	2	4	No lid exposure	6000000	63¬∞C
Raw milk	63	0	48	1e-05	PR8	3	1	JS	NT	3	5	No lid exposure	16000000	63¬∞C
Raw milk	63	0	46	1e-05	PR8	3	2	JS	NT	3	5	No lid exposure	1.53333e+07	63¬∞C
Raw milk	72	0	22	1e-05	PR8	1	1	JS	NT	1	6	No lid exposure	7.33333e+06	72¬∞C
Raw milk	72	0	18	1e-05	PR8	1	2	JS	NT	1	6	No lid exposure	6000000	72¬∞C
Raw milk	72	0	21	1e-05	PR8	2	1	JS	NT	2	7	No lid exposure	7000000	72¬∞C
Raw milk	72	0	16	1e-05	PR8	2	2	JS	NT	2	7	No lid exposure	5.33333e+06	72¬∞C
Raw milk	72	0	45	1e-05	PR8	3	1	JS	NT	3	8	No lid exposure	15000000	72¬∞C
Raw milk	72	0	58	1e-05	PR8	3	2	JS	NT	3	8	No lid exposure	1.93333e+07	72¬∞C
Raw milk	72	5	0	0.1	PR8	1	1	JS	n	1	1	100	33	72¬∞C
Raw milk	72	5	0	0.1	PR8	1	2	JS	n	1	1	100	33	72¬∞C
Raw milk	72	5	0	0.1	PR8	2	1	JS	n	2	2	100	33	72¬∞C
Raw milk	72	5	0	0.1	PR8	2	2	JS	n	2	2	100	33	72¬∞C
Raw milk	72	5	0	0.1	PR8	3	1	JS	n	3	3	75	33	72¬∞C
Raw milk	72	5	0	0.1	PR8	3	2	JS	n	3	3	75	33	72¬∞C
Raw milk	63	10	0	0.1	PR8	1	1	JS	n	1	1	100	33	63¬∞C
Raw milk	63	10	0	0.1	PR8	1	2	JS	n	1	1	100	33	63¬∞C
Raw milk	63	10	0	0.1	PR8	2	1	JS	n	2	2	100	33	63¬∞C
Raw milk	63	10	0	0.1	PR8	2	2	JS	n	2	2	100	33	63¬∞C
Raw milk	63	10	1	0.1	PR8	4	1	JS	n	3	3	70	33.3333	63¬∞C
Raw milk	63	10	2	0.1	PR8	4	2	JS	n	3	3	70	66.6667	63¬∞C
Raw milk	72	10	0	0.1	PR8	1	1	JS	n	1	1	100	33	72¬∞C
Raw milk	72	10	0	0.1	PR8	1	2	JS	n	1	1	100	33	72¬∞C
Raw milk	72	15	0	0.1	PR8	1	1	JS	n	1	1	100	33	72¬∞C
Raw milk	72	15	0	0.1	PR8	1	2	JS	n	1	1	100	33	72¬∞C
Raw milk	63	30	0	0.1	PR8	1	1	JS	n	1	1	100	33	63¬∞C
Raw milk	63	30	0	0.1	PR8	1	2	JS	n	1	1	100	33	63¬∞C
Raw milk	63	30	0	0.1	PR8	2	1	JS	n	2	2	100	33	63¬∞C
Raw milk	63	30	0	0.1	PR8	2	2	JS	n	2	2	100	33	63¬∞C
Raw milk	63	30	0	0.1	PR8	4	1	JS	n	3	3	70	33	63¬∞C
Raw milk	63	30	0	0.1	PR8	4	2	JS	n	3	3	70	33	63¬∞C

## Sheet: RI_results
media	temperature	time.sec	plaque	dilution	virus	run	replicate	author	NT	bio.rep	rpeat	lid.temp
milk	55	0	25	0.0001	DS	1	1	JS	NT	1	1	nt
milk	55	0	26	0.0001	DS	1	2	JS	NT	1	1	nt
milk	63	0	11	1e-06	DS	1	1	JS	NT	1	2	nt
milk	63	0	9	1e-06	DS	1	2	JS	NT	1	2	nt
milk	63	0	24	0.0001	DS	2	1	JS	NT	2	3	nt
milk	63	0	22	0.0001	DS	2	2	JS	NT	2	3	nt
milk	63	0	35	0.0001	DS	3	1	JS	NT	3	4	nt
milk	63	0	37	0.0001	DS	3	2	JS	NT	3	4	nt
milk	72	0	93	1e-05	DS	1	1	JS	NT	1	5	nt
milk	72	0	86	1e-05	DS	1	2	JS	NT	1	5	nt
milk	72	0	11	0.0001	DS	2	1	JS	NT	2	6	nt
milk	72	0	13	0.0001	DS	2	2	JS	NT	2	6	nt
milk	72	0	22	0.0001	DS	3	1	JS	NT	3	7	nt
milk	72	0	31	0.0001	DS	3	2	JS	NT	3	7	nt
milk	72	5	0	0.1	DS	1	1	JS	n	1	1	100
milk	72	5	0	0.1	DS	1	2	JS	n	1	1	100
milk	72	5	0	0.1	DS	2	1	JS	n	2	2	100
milk	72	5	0	0.1	DS	2	2	JS	n	2	2	100
milk	72	5	0	0.1	DS	3	1	JS	n	3	3	75
milk	72	5	0	0.1	DS	3	2	JS	n	3	3	75
milk	63	10	0	0.1	DS	1	1	JS	n	1	1	100
milk	63	10	0	0.1	DS	1	2	JS	n	1	1	100
milk	63	10	0	0.1	DS	2	1	JS	n	2	2	100
milk	63	10	0	0.1	DS	2	2	JS	n	2	2	100
milk	63	10	0	0.1	DS	3	1	JS	n	3	3	70
milk	63	10	0	0.1	DS	3	2	JS	n	3	3	70
milk	63	30	0	0.1	DS	1	1	JS	n	1	1	100
milk	63	30	0	0.1	DS	1	2	JS	n	1	1	100
milk	63	30	0	0.1	DS	2	1	JS	n	2	2	100
milk	63	30	0	0.1	DS	2	2	JS	n	2	2	100
milk	63	30	0	0.1	DS	4	1	JS	n	3	3	70
milk	63	30	0	0.1	DS	4	2	JS	n	3	3	70
PBS	55	0	15	1e-05	DS	1	1	JS	NT	1	1	nt
PBS	55	0	18	1e-05	DS	1	2	JS	NT	1	1	nt
PBS	63	0	20	1e-06	DS	1	1	JS	NT	1	2	nt
PBS	63	0	16	1e-06	DS	1	2	JS	NT	1	2	nt
PBS	63	0	10	1e-05	DS	2	1	JS	NT	2	3	nt
PBS	63	0	19	1e-05	DS	2	2	JS	NT	2	3	nt
PBS	63	0	37	1e-05	DS	3	1	JS	NT	3	4	nt
PBS	63	0	26	1e-05	DS	3	2	JS	NT	3	4	nt
PBS	72	0	17	1e-06	DS	1	1	JS	NT	1	5	nt
PBS	72	0	21	1e-06	DS	1	2	JS	NT	1	5	nt
PBS	72	0	12	1e-05	DS	2	1	JS	NT	2	6	nt
PBS	72	0	13	1e-05	DS	2	2	JS	NT	2	6	nt
PBS	72	0	24	1e-05	DS	3	1	JS	NT	3	7	nt
PBS	72	0	19	1e-05	DS	3	2	JS	NT	3	7	nt
PBS	72	5	0	0.1	DS	1	1	JS	n	1	1	100
PBS	72	5	0	0.1	DS	1	2	JS	n	1	1	100
PBS	72	5	0	0.1	DS	2	1	JS	n	2	2	100
PBS	72	5	0	0.1	DS	2	2	JS	n	2	2	100
PBS	72	5	0	0.1	DS	3	1	JS	n	3	3	75
PBS	72	5	0	0.1	DS	3	2	JS	n	3	3	75
PBS	63	10	0	0.1	DS	1	1	JS	n	1	1	100
PBS	63	10	0	0.1	DS	1	2	JS	n	1	1	100
PBS	63	10	0	0.1	DS	2	1	JS	n	2	2	100
PBS	63	10	0	0.1	DS	2	2	JS	n	2	2	100
PBS	63	10	0	0.1	DS	3	1	JS	n	3	3	70
PBS	63	10	0	0.1	DS	3	2	JS	n	3	3	70
PBS	63	30	0	0.1	DS	1	1	JS	n	1	1	100
PBS	63	30	0	0.1	DS	1	2	JS	n	1	1	100
PBS	63	30	0	0.1	DS	2	1	JS	n	2	2	100
PBS	63	30	0	0.1	DS	2	2	JS	n	2	2	100
PBS	63	30	0	0.1	DS	4	1	JS	n	3	3	70
PBS	63	30	0	0.1	DS	4	2	JS	n	3	3	70
raw milk	55	0	24	1e-05	DS	1	1	JS	NT	1	1	nt
raw milk	55	0	20	1e-05	DS	1	2	JS	NT	1	1	nt
raw milk	63	0	48	1e-05	DS	1	1	JS	NT	1	2	nt
raw milk	63	0	71	1e-05	DS	1	2	JS	NT	1	2	nt
raw milk	63	0	6	0.0001	DS	2	1	JS	NT	2	3	nt
raw milk	63	0	3	0.0001	DS	2	2	JS	NT	2	3	nt
raw milk	63	0	7	0.0001	DS	3	1	JS	NT	3	4	nt
raw milk	63	0	13	0.0001	DS	3	2	JS	NT	3	4	nt
raw milk	72	0	69	1e-05	DS	1	1	JS	NT	1	5	nt
raw milk	72	0	42	1e-05	DS	1	2	JS	NT	1	5	nt
raw milk	72	0	6	0.0001	DS	2	1	JS	NT	2	6	nt
raw milk	72	0	4	0.0001	DS	2	2	JS	NT	2	6	nt
raw milk	72	0	6	0.0001	DS	3	1	JS	NT	3	7	nt
raw milk	72	0	10	0.0001	DS	3	2	JS	NT	3	7	nt
raw milk	72	5	0	0.1	DS	1	1	JS	n	1	1	100
raw milk	72	5	0	0.1	DS	1	2	JS	n	1	1	100
raw milk	72	5	0	0.1	DS	2	1	JS	n	2	2	100
raw milk	72	5	0	0.1	DS	2	2	JS	n	2	2	100
raw milk	72	5	0	0.1	DS	3	1	JS	n	3	3	75
raw milk	72	5	0	0.1	DS	3	2	JS	n	3	3	75
raw milk	63	10	0	0.1	DS	1	1	JS	n	1	1	100
raw milk	63	10	0	0.1	DS	1	2	JS	n	1	1	100
raw milk	63	10	0	0.1	DS	2	1	JS	n	2	2	100
raw milk	63	10	0	0.1	DS	2	2	JS	n	2	2	100
raw milk	63	10	0	0.1	DS	4	1	JS	n	3	3	70
raw milk	63	10	0	0.1	DS	4	2	JS	n	3	3	70
raw milk	63	30	0	0.1	DS	1	1	JS	n	1	1	100
raw milk	63	30	0	0.1	DS	1	2	JS	n	1	1	100
raw milk	63	30	0	0.1	DS	2	1	JS	n	2	2	100
raw milk	63	30	0	0.1	DS	2	2	JS	n	2	2	100
raw milk	63	30	0	0.1	DS	4	1	JS	n	3	3	70
raw milk	63	30	0	0.1	DS	4	2	JS	n	3	3	70
milk	55	0	30	1e-05	PR8	1	1	JS	NT	1	1	nt
milk	55	0	33	1e-05	PR8	1	2	JS	NT	1	1	nt
milk	55	0	80	1e-05	PR8	2	1	JS	NT	2	2	nt
milk	55	0	87	1e-05	PR8	2	2	JS	NT	2	2	nt
milk	63	0	47	1e-05	PR8	1	1	JS	NT	1	3	nt
milk	63	0	49	1e-05	PR8	1	2	JS	NT	1	3	nt
milk	63	0	10	1e-06	PR8	2	1	JS	NT	2	4	nt
milk	63	0	17	1e-06	PR8	2	2	JS	NT	2	4	nt
milk	63	0	46	1e-05	PR8	4	1	JS	NT	3	5	nt
milk	63	0	88	1e-05	PR8	4	2	JS	NT	3	5	nt
milk	72	0	42	1e-05	PR8	1	1	JS	NT	1	6	nt
milk	72	0	40	1e-05	PR8	1	2	JS	NT	1	6	nt
milk	72	0	16	1e-06	PR8	2	1	JS	NT	2	7	nt
milk	72	0	16	1e-06	PR8	2	2	JS	NT	2	7	nt
milk	72	0	33	1e-06	PR8	3	1	JS	NT	3	8	nt
milk	72	0	45	1e-06	PR8	3	2	JS	NT	3	8	nt
milk	72	5	0	0.1	PR8	1	1	JS	n	1	1	100
milk	72	5	0	0.1	PR8	1	2	JS	n	1	1	100
milk	72	5	0	0.1	PR8	2	1	JS	n	2	2	100
milk	72	5	0	0.1	PR8	2	2	JS	n	2	2	100
milk	72	5	0	0.1	PR8	4	1	JS	n	3	3	75
milk	72	5	0	0.1	PR8	4	2	JS	n	3	3	75
milk	63	10	0	0.1	PR8	1	1	JS	n	1	1	100
milk	63	10	0	0.1	PR8	1	2	JS	n	1	1	100
milk	63	10	0	0.1	PR8	2	1	JS	n	2	2	100
milk	63	10	0	0.1	PR8	2	2	JS	n	2	2	100
milk	63	10	1	0.1	PR8	3	1	JS	n	3	3	70
milk	63	10	1	0.1	PR8	3	2	JS	n	3	3	70
milk	63	30	0	0.1	PR8	1	1	JS	n	1	1	100
milk	63	30	0	0.1	PR8	1	2	JS	n	1	1	100
milk	63	30	0	0.1	PR8	2	1	JS	n	2	2	100
milk	63	30	0	0.1	PR8	2	2	JS	n	2	2	100
milk	63	30	0	0.1	PR8	4	1	JS	n	3	3	70
milk	63	30	0	0.1	PR8	4	2	JS	n	3	3	70
PBS	55	0	31	1e-06	PR8	1	1	JS	NT	1	1	nt
PBS	55	0	34	1e-06	PR8	1	2	JS	NT	1	1	nt
PBS	55	0	32	1e-06	PR8	2	1	JS	NT	2	2	nt
PBS	55	0	26	1e-06	PR8	2	2	JS	NT	2	2	nt
PBS	63	0	27	1e-06	PR8	1	1	JS	NT	1	3	nt
PBS	63	0	31	1e-06	PR8	1	2	JS	NT	1	3	nt
PBS	63	0	23	1e-06	PR8	2	1	JS	NT	2	4	nt
PBS	63	0	18	1e-06	PR8	2	2	JS	NT	2	4	nt
PBS	63	0	24	1e-06	PR8	3	1	JS	NT	3	5	nt
PBS	63	0	28	1e-06	PR8	3	2	JS	NT	3	5	nt
PBS	72	0	21	1e-06	PR8	1	1	JS	NT	1	6	nt
PBS	72	0	19	1e-06	PR8	1	2	JS	NT	1	6	nt
PBS	72	0	30	1e-06	PR8	2	1	JS	NT	2	7	nt
PBS	72	0	31	1e-06	PR8	2	2	JS	NT	2	7	nt
PBS	72	0	36	1e-06	PR8	3	1	JS	NT	3	8	nt
PBS	72	0	28	1e-06	PR8	3	2	JS	NT	3	8	nt
PBS	72	5	0	0.1	PR8	1	1	JS	n	1	1	100
PBS	72	5	0	0.1	PR8	1	2	JS	n	1	1	100
PBS	72	5	0	0.1	PR8	2	1	JS	n	2	2	100
PBS	72	5	0	0.1	PR8	2	2	JS	n	2	2	100
PBS	72	5	0	0.1	PR8	3	1	JS	n	3	3	75
PBS	72	5	0	0.1	PR8	3	2	JS	n	3	3	75
PBS	63	10	31	0.001	PR8	1	1	JS	n	1	1	100
PBS	63	10	32	0.001	PR8	1	2	JS	n	1	1	100
PBS	63	10	1	0.1	PR8	2	1	JS	n	2	2	100
PBS	63	10	2	0.1	PR8	2	2	JS	n	2	2	100
PBS	63	10	38	1e-06	PR8	3	1	JS	n	3	3	70
PBS	63	10	31	1e-06	PR8	3	2	JS	n	3	3	70
PBS	63	30	0	0.1	PR8	1	1	JS	n	1	1	100
PBS	63	30	0	0.1	PR8	1	2	JS	n	1	1	100
PBS	63	30	0	0.001	PR8	2	1	JS	n	2	2	100
PBS	63	30	0	0.001	PR8	2	2	JS	n	2	2	100
PBS	63	30	0	0.1	PR8	4	1	JS	n	3	3	70
PBS	63	30	0	0.1	PR8	4	2	JS	n	3	3	70
raw milk	55	0	12	1e-05	PR8	1	1	JS	NT	1	1	nt
raw milk	55	0	10	1e-05	PR8	1	2	JS	NT	1	1	nt
raw milk	55	0	23	1e-05	PR8	2	1	JS	NT	2	2	nt
raw milk	55	0	44	1e-05	PR8	2	2	JS	NT	2	2	nt
raw milk	63	0	16	1e-05	PR8	1	1	JS	NT	1	3	nt
raw milk	63	0	23	1e-05	PR8	1	2	JS	NT	1	3	nt
raw milk	63	0	31	1e-05	PR8	2	1	JS	NT	2	4	nt
raw milk	63	0	18	1e-05	PR8	2	2	JS	NT	2	4	nt
raw milk	63	0	48	1e-05	PR8	3	1	JS	NT	3	5	nt
raw milk	63	0	46	1e-05	PR8	3	2	JS	NT	3	5	nt
raw milk	72	0	22	1e-05	PR8	1	1	JS	NT	1	6	nt
raw milk	72	0	18	1e-05	PR8	1	2	JS	NT	1	6	nt
raw milk	72	0	21	1e-05	PR8	2	1	JS	NT	2	7	nt
raw milk	72	0	16	1e-05	PR8	2	2	JS	NT	2	7	nt
raw milk	72	0	45	1e-05	PR8	3	1	JS	NT	3	8	nt
raw milk	72	0	58	1e-05	PR8	3	2	JS	NT	3	8	nt
raw milk	72	5	0	0.1	PR8	1	1	JS	n	1	1	100
raw milk	72	5	0	0.1	PR8	1	2	JS	n	1	1	100
raw milk	72	5	0	0.1	PR8	2	1	JS	n	2	2	100
raw milk	72	5	0	0.1	PR8	2	2	JS	n	2	2	100
raw milk	72	5	0	0.1	PR8	3	1	JS	n	3	3	75
raw milk	72	5	0	0.1	PR8	3	2	JS	n	3	3	75
raw milk	63	10	0	0.1	PR8	1	1	JS	n	1	1	100
raw milk	63	10	0	0.1	PR8	1	2	JS	n	1	1	100
raw milk	63	10	0	0.1	PR8	2	1	JS	n	2	2	100
raw milk	63	10	0	0.1	PR8	2	2	JS	n	2	2	100
raw milk	63	10	1	0.1	PR8	4	1	JS	n	3	3	70
raw milk	63	10	2	0.1	PR8	4	2	JS	n	3	3	70
raw milk	72	10	0	0.1	PR8	1	1	JS	n	1	1	100
raw milk	72	10	0	0.1	PR8	1	2	JS	n	1	1	100
raw milk	72	15	0	0.1	PR8	1	1	JS	n	1	1	100
raw milk	72	15	0	0.1	PR8	1	2	JS	n	1	1	100
raw milk	63	30	0	0.1	PR8	1	1	JS	n	1	1	100
raw milk	63	30	0	0.1	PR8	1	2	JS	n	1	1	100
raw milk	63	30	0	0.1	PR8	2	1	JS	n	2	2	100
raw milk	63	30	0	0.1	PR8	2	2	JS	n	2	2	100
raw milk	63	30	0	0.1	PR8	4	1	JS	n	3	3	70
raw milk	63	30	0	0.1	PR8	4	2	JS	n	3	3	70

## Sheet: CVR_results
media	temperature	time.sec	vt	run	rpeat	replicate	virus	author	NT	lid.temp
DMEM	63	0	900000	1	1	1	H5N2	JZ	NT	nt
DMEM	72	0	900000	1	1	1	H5N2	JZ	n	nt
DMEM	63	5	1000000	1	1	1	H5N2	JZ	n	63
DMEM	63	10	190000	1	1	1	H5N2	JZ	n	63
DMEM	63	15	70000	1	1	1	H5N2	JZ	n	63
DMEM	63	30	16000	1	1	1	H5N2	JZ	n	63
DMEM	72	5	3100	1	1	1	H5N2	JZ	n	72
DMEM	72	10	180	1	1	1	H5N2	JZ	n	72
DMEM	72	15	0	1	1	1	H5N2	JZ	n	72
DMEM	72	30	0	1	1	1	H5N2	JZ	n	72
milk	63	0	60000	1	1	1	H5N2	JZ	NT	nt
milk	72	0	60000	1	1	1	H5N2	JZ	n	nt
milk	63	5	23000	1	1	1	H5N2	JZ	n	63
milk	63	10	2900	1	1	1	H5N2	JZ	n	63
milk	63	15	900	1	1	1	H5N2	JZ	n	63
milk	63	30	180	1	1	1	H5N2	JZ	n	63
milk	72	5	60	1	1	1	H5N2	JZ	n	72
milk	72	10	0	1	1	1	H5N2	JZ	n	72
milk	72	15	0	1	1	1	H5N2	JZ	n	72
milk	72	30	0	1	1	1	H5N2	JZ	n	72
DMEM	63	0	500000	1	1	1	BF-PR8	JZ	NT	nt
DMEM	72	0	500000	1	1	1	BF-PR8	JZ	n	nt
DMEM	63	5	800000	1	1	1	BF-PR8	JZ	n	63
DMEM	63	10	180000	1	1	1	BF-PR8	JZ	n	63
DMEM	63	15	60000	1	1	1	BF-PR8	JZ	n	63
DMEM	63	30	6000	1	1	1	BF-PR8	JZ	n	63
DMEM	72	5	900	1	1	1	BF-PR8	JZ	n	72
DMEM	72	10	0	1	1	1	BF-PR8	JZ	n	72
DMEM	72	15	0	1	1	1	BF-PR8	JZ	n	72
DMEM	72	30	0	1	1	1	BF-PR8	JZ	n	72
milk	63	0	60000	1	1	1	BF-PR8	JZ	NT	nt
milk	72	0	60000	1	1	1	BF-PR8	JZ	n	nt
milk	63	5	80000	1	1	1	BF-PR8	JZ	n	63
milk	63	10	9000	1	1	1	BF-PR8	JZ	n	63
milk	63	15	3000	1	1	1	BF-PR8	JZ	n	63
milk	63	30	80	1	1	1	BF-PR8	JZ	n	63
milk	72	5	0	1	1	1	BF-PR8	JZ	n	72
milk	72	10	0	1	1	1	BF-PR8	JZ	n	72
milk	72	15	0	1	1	1	BF-PR8	JZ	n	72
milk	72	30	0	1	1	1	BF-PR8	JZ	n	72
DMEM	63	0	700000	1	1	1	IDV	JZ	NT	nt
DMEM	72	0	700000	1	1	1	IDV	JZ	n	nt
DMEM	63	5	900000	1	1	1	IDV	JZ	n	63
DMEM	63	10	185000	1	1	1	IDV	JZ	n	63
DMEM	63	15	65000	1	1	1	IDV	JZ	n	63
DMEM	63	30	11000	1	1	1	IDV	JZ	n	63
DMEM	72	5	2000	1	1	1	IDV	JZ	n	72
DMEM	72	10	90	1	1	1	IDV	JZ	n	72
DMEM	72	15	0	1	1	1	IDV	JZ	n	72
DMEM	72	30	0	1	1	1	IDV	JZ	n	72
milk	63	0	60000	1	1	1	IDV	JZ	NT	nt
milk	72	0	60000	1	1	1	IDV	JZ	n	nt
milk	63	5	51500	1	1	1	IDV	JZ	n	63
milk	63	10	5950	1	1	1	IDV	JZ	n	63
milk	63	15	1950	1	1	1	IDV	JZ	n	63
milk	63	30	130	1	1	1	IDV	JZ	n	63
milk	72	5	30	1	1	1	IDV	JZ	n	72
milk	72	10	0	1	1	1	IDV	JZ	n	72
milk	72	15	0	1	1	1	IDV	JZ	n	72
milk	72	30	0	1	1	1	IDV	JZ	n	72
DMEM	63	0	900000	2	2	1	H5N2	JZ	NT	nt
DMEM	72	0	900000	2	2	1	H5N2	JZ	n	nt
DMEM	63	5	400000	2	2	1	H5N2	JZ	n	68
DMEM	63	30	700	2	2	1	H5N2	JZ	n	68
DMEM	63	45	20	2	2	1	H5N2	JZ	n	68
DMEM	63	60	20	2	2	1	H5N2	JZ	n	68
DMEM	63	0	800000	2	2	1	BF-PR8	JZ	n	nt
DMEM	72	0	800000	2	2	1	BF-PR8	JZ	n	nt
DMEM	63	5	1850000	2	2	1	BF-PR8	JZ	n	68
DMEM	63	30	2550	2	2	1	BF-PR8	JZ	n	68
DMEM	63	45	0	2	2	1	BF-PR8	JZ	n	68
DMEM	63	60	0	2	2	1	BF-PR8	JZ	n	68
DMEM	63	0	230000	2	2	1	IDV	JZ	NT	nt
DMEM	72	0	230000	2	2	1	IDV	JZ	n	nt
DMEM	63	5	3000000	2	2	1	IDV	JZ	n	68
DMEM	63	30	900	2	2	1	IDV	JZ	n	68
DMEM	63	45	0	2	2	1	IDV	JZ	n	68
DMEM	63	60	0	2	2	1	IDV	JZ	n	68
milk	63	0	80000	2	2	1	H5N2	JZ	NT	nt
milk	72	0	80000	2	2	1	H5N2	JZ	n	nt
milk	63	5	30000	2	2	1	H5N2	JZ	n	68
milk	63	30	0	2	2	1	H5N2	JZ	n	68
milk	63	45	0	2	2	1	H5N2	JZ	n	68
milk	63	60	0	2	2	1	H5N2	JZ	n	68
milk	63	0	235000	2	2	1	BF-PR8	JZ	NT	nt
milk	72	0	235000	2	2	1	BF-PR8	JZ	n	nt
milk	63	5	150000	2	2	1	BF-PR8	JZ	n	68
milk	63	30	300	2	2	1	BF-PR8	JZ	n	68
milk	63	45	0	2	2	1	BF-PR8	JZ	n	68
milk	63	60	0	2	2	1	BF-PR8	JZ	n	68
milk	63	0	80000	2	2	1	IDV	JZ	NT	nt
milk	72	0	80000	2	2	1	IDV	JZ	n	nt
milk	63	5	100000	2	2	1	IDV	JZ	n	68
milk	63	30	1600	2	2	1	IDV	JZ	n	68
milk	63	45	80	2	2	1	IDV	JZ	n	68
milk	63	60	40	2	2	1	IDV	JZ	n	68
DMEM	72	5	160000	2	2	1	H5N2	JZ	n	77
DMEM	72	7	0	2	2	1	H5N2	JZ	n	77
DMEM	72	15	0	2	2	1	H5N2	JZ	n	77
DMEM	72	30	0	2	2	1	H5N2	JZ	n	77
DMEM	72	5	100	2	2	1	BF-PR8	JZ	n	77
DMEM	72	7	0	2	2	1	BF-PR8	JZ	n	77
DMEM	72	15	0	2	2	1	BF-PR8	JZ	n	77
DMEM	72	30	0	2	2	1	BF-PR8	JZ	n	77
DMEM	72	5	0	2	2	1	IDV	JZ	n	77
DMEM	72	7	0	2	2	1	IDV	JZ	n	77
DMEM	72	15	0	2	2	1	IDV	JZ	n	77
DMEM	72	30	0	2	2	1	IDV	JZ	n	77
milk	72	5	0	2	2	1	H5N2	JZ	n	77
milk	72	7	0	2	2	1	H5N2	JZ	n	77
milk	72	15	0	2	2	1	H5N2	JZ	n	77
milk	72	30	0	2	2	1	H5N2	JZ	n	77
milk	72	5	0	2	2	1	BF-PR8	JZ	n	77
milk	72	7	0	2	2	1	BF-PR8	JZ	n	77
milk	72	15	0	2	2	1	BF-PR8	JZ	n	77
milk	72	30	0	2	2	1	BF-PR8	JZ	n	77
milk	72	5	20	2	2	1	IDV	JZ	n	77
milk	72	7	0	2	2	1	IDV	JZ	n	77
milk	72	15	0	2	2	1	IDV	JZ	n	77
milk	72	30	0	2	2	1	IDV	JZ	n	77
DMEM	72	0	900000	3	1	1	H5N2	JZ	NT	nt
DMEM	72	0	300000	3	2	1	H5N2	JZ	NT	nt
DMEM	72	0	500000	3	3	1	H5N2	JZ	NT	nt
DMEM	63	0	900000	3	1	1	H5N2	JZ	n	nt
DMEM	63	0	300000	3	2	1	H5N2	JZ	n	nt
DMEM	63	0	500000	3	3	1	H5N2	JZ	n	nt
DMEM	63	5	400000	3	1	1	H5N2	JZ	n	68
DMEM	63	5	900000	3	2	1	H5N2	JZ	n	68
DMEM	63	5	445000	3	3	1	H5N2	JZ	n	68
DMEM	63	30	700	3	1	1	H5N2	JZ	n	68
DMEM	63	30	3000	3	2	1	H5N2	JZ	n	68
DMEM	63	30	3300	3	3	1	H5N2	JZ	n	68
DMEM	63	45	20	3	1	1	H5N2	JZ	n	68
DMEM	63	45	0	3	2	1	H5N2	JZ	n	68
DMEM	63	45	60	3	3	1	H5N2	JZ	n	68
DMEM	63	60	20	3	1	1	H5N2	JZ	n	68
DMEM	63	60	0	3	2	1	H5N2	JZ	n	68
DMEM	63	60	0	3	3	1	H5N2	JZ	n	68
DMEM	72	0	800000	3	1	1	BF-PR8	JZ	NT	nt
DMEM	72	0	285000	3	2	1	BF-PR8	JZ	NT	nt
DMEM	72	0	400000	3	3	1	BF-PR8	JZ	NT	nt
DMEM	63	0	800000	3	1	1	BF-PR8	JZ	n	nt
DMEM	63	0	285000	3	2	1	BF-PR8	JZ	n	nt
DMEM	63	0	400000	3	3	1	BF-PR8	JZ	n	nt
DMEM	63	5	1850000	3	1	1	BF-PR8	JZ	n	68
DMEM	63	5	1000000	3	2	1	BF-PR8	JZ	n	68
DMEM	63	5	640000	3	3	1	BF-PR8	JZ	n	68
DMEM	63	30	2550	3	1	1	BF-PR8	JZ	n	68
DMEM	63	30	2300	3	2	1	BF-PR8	JZ	n	68
DMEM	63	30	370000	3	3	1	BF-PR8	JZ	n	68
DMEM	63	45	0	3	1	1	BF-PR8	JZ	n	68
DMEM	63	45	0	3	2	1	BF-PR8	JZ	n	68
DMEM	63	45	0	3	3	1	BF-PR8	JZ	n	68
DMEM	63	60	0	3	1	1	BF-PR8	JZ	n	68
DMEM	63	60	0	3	2	1	BF-PR8	JZ	n	68
DMEM	63	60	0	3	3	1	BF-PR8	JZ	n	68
DMEM	72	0	230000	3	1	1	IDV	JZ	NT	nt
DMEM	72	0	205000	3	2	1	IDV	JZ	NT	nt
DMEM	72	0	500000	3	3	1	IDV	JZ	NT	nt
DMEM	63	0	230000	3	1	1	IDV	JZ	n	nt
DMEM	63	0	205000	3	2	1	IDV	JZ	n	nt
DMEM	63	0	500000	3	3	1	IDV	JZ	n	nt
DMEM	63	5	3000000	3	1	1	IDV	JZ	n	68
DMEM	63	5	500000	3	2	1	IDV	JZ	n	68
DMEM	63	5	300000	3	3	1	IDV	JZ	n	68
DMEM	63	30	900	3	1	1	IDV	JZ	n	68
DMEM	63	30	2250	3	2	1	IDV	JZ	n	68
DMEM	63	30	405	3	3	1	IDV	JZ	n	68
DMEM	63	45	0	3	1	1	IDV	JZ	n	68
DMEM	63	45	20	3	2	1	IDV	JZ	n	68
DMEM	63	45	0	3	3	1	IDV	JZ	n	68
DMEM	63	60	0	3	1	1	IDV	JZ	n	68
DMEM	63	60	0	3	2	1	IDV	JZ	n	68
DMEM	63	60	0	3	3	1	IDV	JZ	n	68
milk	72	0	80000	3	1	1	H5N2	JZ	NT	nt
milk	72	0	20000	3	2	1	H5N2	JZ	NT	nt
milk	72	0	7000	3	3	1	H5N2	JZ	NT	nt
milk	63	0	80000	3	1	1	H5N2	JZ	n	nt
milk	63	0	20000	3	2	1	H5N2	JZ	n	nt
milk	63	0	7000	3	3	1	H5N2	JZ	n	nt
milk	63	5	30000	3	1	1	H5N2	JZ	n	68
milk	63	5	50000	3	2	1	H5N2	JZ	n	68
milk	63	5	2000	3	3	1	H5N2	JZ	n	68
milk	63	30	0	3	1	1	H5N2	JZ	n	68
milk	63	30	120	3	2	1	H5N2	JZ	n	68
milk	63	30	0	3	3	1	H5N2	JZ	n	68
milk	63	45	0	3	1	1	H5N2	JZ	n	68
milk	63	45	0	3	2	1	H5N2	JZ	n	68
milk	63	45	0	3	3	1	H5N2	JZ	n	68
milk	63	60	0	3	1	1	H5N2	JZ	n	68
milk	63	60	0	3	2	1	H5N2	JZ	n	68
milk	63	60	0	3	3	1	H5N2	JZ	n	68
milk	72	0	235000	3	1	1	BF-PR8	JZ	NT	nt
milk	72	0	70000	3	2	1	BF-PR8	JZ	NT	nt
milk	72	0	195000	3	3	1	BF-PR8	JZ	NT	nt
milk	63	0	235000	3	1	1	BF-PR8	JZ	n	nt
milk	63	0	70000	3	2	1	BF-PR8	JZ	n	nt
milk	63	0	195000	3	3	1	BF-PR8	JZ	n	nt
milk	63	5	150000	3	1	1	BF-PR8	JZ	n	68
milk	63	5	190000	3	2	1	BF-PR8	JZ	n	68
milk	63	5	180000	3	3	1	BF-PR8	JZ	n	68
milk	63	30	300	3	1	1	BF-PR8	JZ	n	68
milk	63	30	240	3	2	1	BF-PR8	JZ	n	68
milk	63	30	3200	3	3	1	BF-PR8	JZ	n	68
milk	63	45	0	3	1	1	BF-PR8	JZ	n	68
milk	63	45	20	3	2	1	BF-PR8	JZ	n	68
milk	63	45	40	3	3	1	BF-PR8	JZ	n	68
milk	63	60	0	3	1	1	BF-PR8	JZ	n	68
milk	63	60	0	3	2	1	BF-PR8	JZ	n	68
milk	63	60	0	3	3	1	BF-PR8	JZ	n	68
milk	72	0	80000	3	1	1	IDV	JZ	NT	nt
milk	72	0	100000	3	2	1	IDV	JZ	NT	nt
milk	72	0	135000	3	3	1	IDV	JZ	NT	nt
milk	63	0	80000	3	1	1	IDV	JZ	n	nt
milk	63	0	100000	3	2	1	IDV	JZ	n	nt
milk	63	0	135000	3	3	1	IDV	JZ	n	nt
milk	63	5	100000	3	1	1	IDV	JZ	n	68
milk	63	5	240000	3	2	1	IDV	JZ	n	68
milk	63	5	33000	3	3	1	IDV	JZ	n	68
milk	63	30	1600	3	1	1	IDV	JZ	n	68
milk	63	30	40000	3	2	1	IDV	JZ	n	68
milk	63	30	5500	3	3	1	IDV	JZ	n	68
milk	63	45	80	3	1	1	IDV	JZ	n	68
milk	63	45	340	3	2	1	IDV	JZ	n	68
milk	63	45	180	3	3	1	IDV	JZ	n	68
milk	63	60	40	3	1	1	IDV	JZ	n	68
milk	63	60	0	3	2	1	IDV	JZ	n	68
milk	63	60	40	3	3	1	IDV	JZ	n	68
DMEM	72	5	160000	3	1	1	H5N2	JZ	n	77
DMEM	72	5	0	3	2	1	H5N2	JZ	n	77
DMEM	72	5	0	3	3	1	H5N2	JZ	n	77
DMEM	72	7	0	3	1	1	H5N2	JZ	n	77
DMEM	72	7	0	3	2	1	H5N2	JZ	n	77
DMEM	72	7	0	3	3	1	H5N2	JZ	n	77
DMEM	72	15	0	3	1	1	H5N2	JZ	n	77
DMEM	72	15	0	3	2	1	H5N2	JZ	n	77
DMEM	72	15	0	3	3	1	H5N2	JZ	n	77
DMEM	72	30	0	3	1	1	H5N2	JZ	n	77
DMEM	72	30	0	3	2	1	H5N2	JZ	n	77
DMEM	72	30	0	3	3	1	H5N2	JZ	n	77
DMEM	72	5	100	3	1	1	BF-PR8	JZ	n	77
DMEM	72	5	1050	3	2	1	BF-PR8	JZ	n	77
DMEM	72	5	830	3	3	1	BF-PR8	JZ	n	77
DMEM	72	7	0	3	1	1	BF-PR8	JZ	n	77
DMEM	72	7	0	3	2	1	BF-PR8	JZ	n	77
DMEM	72	7	270	3	3	1	BF-PR8	JZ	n	77
DMEM	72	15	0	3	1	1	BF-PR8	JZ	n	77
DMEM	72	15	0	3	2	1	BF-PR8	JZ	n	77
DMEM	72	15	0	3	3	1	BF-PR8	JZ	n	77
DMEM	72	30	0	3	1	1	BF-PR8	JZ	n	77
DMEM	72	30	0	3	2	1	BF-PR8	JZ	n	77
DMEM	72	30	0	3	3	1	BF-PR8	JZ	n	77
DMEM	72	5	0	3	1	1	IDV	JZ	n	77
DMEM	72	5	20	3	2	1	IDV	JZ	n	77
DMEM	72	5	0	3	3	1	IDV	JZ	n	77
DMEM	72	7	0	3	1	1	IDV	JZ	n	77
DMEM	72	7	0	3	2	1	IDV	JZ	n	77
DMEM	72	7	0	3	3	1	IDV	JZ	n	77
DMEM	72	15	0	3	1	1	IDV	JZ	n	77
DMEM	72	15	0	3	2	1	IDV	JZ	n	77
DMEM	72	15	0	3	3	1	IDV	JZ	n	77
DMEM	72	30	0	3	1	1	IDV	JZ	n	77
DMEM	72	30	0	3	2	1	IDV	JZ	n	77
DMEM	72	30	0	3	3	1	IDV	JZ	n	77
milk	72	5	0	3	1	1	H5N2	JZ	n	77
milk	72	5	0	3	2	1	H5N2	JZ	n	77
milk	72	5	270000	3	3	1	H5N2	JZ	n	77
milk	72	7	0	3	1	1	H5N2	JZ	n	77
milk	72	7	0	3	2	1	H5N2	JZ	n	77
milk	72	7	0	3	3	1	H5N2	JZ	n	77
milk	72	15	0	3	1	1	H5N2	JZ	n	77
milk	72	15	0	3	2	1	H5N2	JZ	n	77
milk	72	15	0	3	3	1	H5N2	JZ	n	77
milk	72	30	0	3	1	1	H5N2	JZ	n	77
milk	72	30	0	3	2	1	H5N2	JZ	n	77
milk	72	30	0	3	3	1	H5N2	JZ	n	77
milk	72	5	0	3	1	1	BF-PR8	JZ	n	77
milk	72	5	0	3	2	1	BF-PR8	JZ	n	77
milk	72	5	0	3	3	1	BF-PR8	JZ	n	77
milk	72	7	0	3	1	1	BF-PR8	JZ	n	77
milk	72	7	0	3	2	1	BF-PR8	JZ	n	77
milk	72	7	0	3	3	1	BF-PR8	JZ	n	77
milk	72	15	0	3	1	1	BF-PR8	JZ	n	77
milk	72	15	0	3	2	1	BF-PR8	JZ	n	77
milk	72	15	0	3	3	1	BF-PR8	JZ	n	77
milk	72	30	0	3	1	1	BF-PR8	JZ	n	77
milk	72	30	0	3	2	1	BF-PR8	JZ	n	77
milk	72	30	0	3	3	1	BF-PR8	JZ	n	77
milk	72	5	20	3	1	1	IDV	JZ	n	77
milk	72	5	60	3	2	1	IDV	JZ	n	77
milk	72	5	9000	3	3	1	IDV	JZ	n	77
milk	72	7	0	3	1	1	IDV	JZ	n	77
milk	72	7	0	3	2	1	IDV	JZ	n	77
milk	72	7	65	3	3	1	IDV	JZ	n	77
milk	72	15	0	3	1	1	IDV	JZ	n	77
milk	72	15	0	3	2	1	IDV	JZ	n	77
milk	72	15	0	3	3	1	IDV	JZ	n	77
milk	72	30	0	3	1	1	IDV	JZ	n	77
milk	72	30	0	3	2	1	IDV	JZ	n	77
milk	72	30	0	3	3	1	IDV	JZ	n	77

[truncated: 3 more sheets: PB_results, APHA_results, milk_fat]
